# Supplementary material for: Identification of prognostic splicing factors and exploration of their potential regulatory mechanisms in pancreatic adenocarcinoma
Source: PeerJ. 2020 Feb 11;8:e8380. doi: 10.7717/peerj.8380 (PMC7020824; doi:10.7717/peerj.8380)
Supplement: File S1 [file peerj-08-8380-s001.r]

outTab=data.frame()
library(survival)
rt=read.table("COX.txt",header=T,sep="\t",row.names=1,check.names=F)
rt1=(rt[,3:ncol(rt)]+1)
rt=cbind(rt[,1:2],rt1)
for(i in colnames(rt[,3:ncol(rt)])){
 cox <- coxph(Surv(OS.time, OS) ~ rt[,i], data = rt)
 coxSummary = summary(cox)
 outTab=rbind(outTab,cbind(gene=i,HR=coxSummary$coefficients[,"exp(coef)"],
 z=coxSummary$coefficients[,"z"],
 pvalue=coxSummary$coefficients[,"Pr(>|z|)"]))
}
