# Supplementary material for: Identification of prognostic splicing factors and exploration of their potential regulatory mechanisms in pancreatic adenocarcinoma
Source: PeerJ. 2020 Feb 11;8:e8380. doi: 10.7717/peerj.8380 (PMC7020824; doi:10.7717/peerj.8380)
Supplement: File S2 [file peerj-08-8380-s002.txt]

ID	TCGA.FB.AAPQ.01A.11R.A41B.07	TCGA.HV.A7OL.01A.11R.A33R.07	TCGA.3A.A9IB.01A.21R.A39D.07	TCGA.2L.AAQE.01A.11R.A39D.07	TCGA.IB.A5SP.01A.11R.A32O.07	TCGA.HZ.8636.01A.21R.2404.07	TCGA.IB.AAUV.01A.11R.A38C.07	TCGA.3A.A9IU.01A.11R.A39D.07	TCGA.FB.A4P6.01A.12R.A26U.07	TCGA.FB.AAQ6.01A.11R.A41B.07	TCGA.3A.A9IN.01A.11R.A39D.07	TCGA.HZ.A49G.01A.11R.A26U.07	TCGA.F2.6879.01A.11R.2156.07	TCGA.YH.A8SY.01A.11R.A37L.07	TCGA.2J.AAB1.01A.11R.A41B.07	TCGA.Q3.AA2A.01A.11R.A37L.07	TCGA.IB.7649.01A.11R.2156.07	TCGA.HZ.8638.01A.11R.2404.07	TCGA.2J.AAB9.01A.11R.A41B.07	TCGA.3A.A9IH.01A.12R.A39D.07	TCGA.IB.AAUO.01A.12R.A38C.07	TCGA.FB.AAPY.01A.11R.A41B.07	TCGA.3A.A9IO.01A.11R.A38C.07	TCGA.3A.A9IR.01A.11R.A38C.07	TCGA.US.A776.01A.13R.A33R.07	TCGA.IB.7646.01A.11R.2156.07	TCGA.2J.AAB6.01A.11R.A41B.07	TCGA.HZ.7918.01A.11R.2156.07	TCGA.HZ.8317.01A.11R.2404.07	TCGA.H6.A45N.01A.11R.A26U.07	TCGA.XD.AAUH.01A.42R.A41B.07	TCGA.HZ.7922.01A.11R.2156.07	TCGA.IB.A7LX.01A.12R.A36G.07	TCGA.IB.7890.01A.12R.2204.07	TCGA.F2.7276.01A.11R.2156.07	TCGA.3A.A9I7.01A.21R.A38C.07	TCGA.FB.A5VM.01A.11R.A32O.07	TCGA.2J.AAB4.01A.12R.A41B.07	TCGA.F2.6880.01A.11R.2156.07	TCGA.HZ.8003.01A.21R.2204.07	TCGA.FB.AAPZ.01A.11R.A41B.07	TCGA.HZ.7920.01A.11R.2204.07	TCGA.2J.AABU.01A.11R.A41B.07	TCGA.IB.AAUW.01A.12R.A38C.07	TCGA.HV.A5A6.01A.11R.A26U.07	TCGA.HZ.8637.01A.11R.2404.07	TCGA.M8.A5N4.01A.11R.A26U.07	TCGA.HV.A7OP.01A.11R.A33R.07	TCGA.3E.AAAY.01A.11R.A38C.07
ACIN1	5.959630876	5.48142762	5.937889548	6.268954331	5.632293102	6.471845623	6.029410813	6.131348382	6.676006762	6.292319055	6.299757706	6.097912308	6.047062538	5.668194501	6.036307988	6.63741729	5.368842481	6.314934617	5.575472291	5.42100979	6.476398651	6.264519722	6.272613048	6.600325576	6.187140048	5.345927381	5.864274544	5.400580272	5.17867288	6.306183096	6.269818669	5.856393236	6.559989517	5.701912605	6.177902447	6.123770111	5.280138534	5.976373132	3.642633074	4.759410892	6.228642289	6.14075519	6.069342568	6.240324804	5.884425382	6.461325524	6.300688908	4.40160033	6.015671019
AGGF1	4.395336515	3.55674605	4.430548145	4.866205538	4.46997742	5.162575546	4.781536207	4.579495331	4.940546201	4.38792917	4.473420777	4.627871553	4.969966901	4.154837085	4.48536504	4.303947616	5.014772623	5.114743443	4.282550799	4.747308599	4.289505614	4.335629906	5.105208752	4.713209757	4.319096943	4.384511195	3.909218039	4.717788483	4.272644357	4.700583043	4.780308972	4.897906671	4.46919886	5.10922391	5.070478624	4.808306328	3.345087954	4.33712207	2.676081359	3.669935571	4.209018909	5.194190888	5.004178987	4.887950696	4.346339392	4.755221683	4.214506851	2.565725756	4.747579281
ALYREF	6.837206949	7.569276273	6.864627418	7.117073427	6.463236709	6.593006201	6.775668955	6.583390399	6.123401646	6.216029359	6.976998808	6.266153111	6.215615043	6.661956838	6.874535113	7.002642377	6.356253427	6.395678587	6.764856079	7.038885578	7.657289367	6.68596048	6.686343516	6.808908782	7.518148778	7.730733867	7.009194001	6.715406403	5.803507424	6.389961853	7.018676007	7.097900922	7.068751048	6.846024716	6.632592452	6.878268394	8.634986097	6.080200755	3.968208353	5.315088423	6.886957322	6.933126108	7.172930646	6.444753814	7.668859008	6.607156656	7.039310553	7.542127879	7.199437229
AQR	3.642975447	2.636477156	3.490233132	4.146000654	3.781998472	4.331159164	3.637148155	3.961965942	4.19504247	4.103875485	2.956295101	3.872360428	4.496427664	3.470714189	3.887747715	3.867301328	3.943506237	4.264550439	3.445987813	3.871753184	3.353056933	3.517145231	3.323496941	4.064673654	2.967524768	4.272384614	3.438708767	3.714039718	3.410675246	3.903620898	3.891584464	4.520050611	3.143438605	3.982512822	4.09185623	3.758416285	3.160574117	3.789076513	2.162028939	3.074951218	3.496542688	4.314372738	3.969262748	4.039482517	3.411903547	4.188348127	3.258302789	1.507694646	3.744746012
ARGLU1	6.814363922	6.086824723	5.704270075	5.61547593	6.29345138	6.265042743	6.599570018	6.013226103	7.049771349	6.615595884	6.155168353	6.725808582	6.424107597	6.567835137	5.635856431	7.082500336	4.4571423	7.020856722	5.586918456	6.035781687	7.006135925	6.999920665	6.653981648	6.713551524	6.441842718	4.819719047	5.735945914	4.775320918	5.9814824	7.098856727	6.598434198	5.909067236	7.060588832	5.739804401	5.729891828	6.211198473	5.11957164	6.598644336	3.461480689	4.923177211	6.491991471	6.149786576	6.296467596	6.610643866	6.936018553	6.998918873	7.116289008	6.048891783	6.877158416
BAG2	1.485305364	1.527867599	3.588945686	1.790821398	1.326207677	3.075667203	3.957122959	2.44889083	2.077302413	1.770868743	2.835898014	2.097824085	2.591832677	3.189856372	1.557652057	2.071384519	2.433628297	3.465031533	2.451269403	1.60539981	1.892992868	1.71977579	3.969679162	3.521517979	0.779245067	3.930923225	2.76882843	2.922991573	2.979879586	2.262302562	3.176949111	2.936391988	2.042294281	3.029258108	4.198891279	3.013333555	2.315394146	1.563901154	0.827061588	2.011255988	2.640532889	3.618966091	2.398815995	3.135590697	3.667388377	2.559438143	2.687392783	2.094686429	2.63108249
BCAS1	6.210302708	4.918499498	3.474221412	5.759377157	7.012480591	6.207715043	1.014732678	5.555004035	4.230723615	5.190754959	1.96341827	4.913042157	7.113657704	5.108586547	6.382519972	6.01940751	4.792052601	6.521292734	3.249121062	6.111357635	2.842459905	5.674497721	0.664428023	0.063139346	8.348931208	5.170098946	2.831738049	5.414014505	4.344432909	5.193619803	4.060315358	5.800422977	5.268403992	5.189568491	3.294772083	4.093550994	1.987116273	5.442124099	0.333290638	2.82539714	4.442384201	2.322695758	4.836868083	5.886660049	5.582818141	2.398795403	5.357722087	2.587642233	4.867839373
BCAS2	6.296558372	6.177487563	6.119107904	6.797641289	6.313884776	6.857958636	6.396412502	6.54647259	5.973346139	5.749912602	5.942731975	5.951234497	6.4979671	6.229058553	5.811926362	6.146868227	6.332457277	6.754117449	5.800543852	6.480786166	6.452747596	5.85404356	6.396085213	7.358598746	6.270336546	7.218064082	6.344526942	6.084218316	5.913033859	5.945761332	6.310721452	6.613440273	5.739727114	6.572432218	6.568306147	6.11405024	6.604134238	6.233515005	4.319393119	5.256717056	6.458957966	6.915322993	6.706346535	6.52123359	6.871443646	6.710773427	6.438491635	4.278328249	6.51266784
BUB3	5.103457071	4.855740261	5.122903878	5.363303085	5.600785421	5.77884148	4.81680424	4.497393503	5.364216439	5.50355965	3.687069884	4.563139287	5.960447386	5.155070059	5.06447504	5.247563507	4.852576769	5.812292701	4.37738889	5.295548104	5.400090988	4.950361861	5.150022675	5.68210813	4.919850093	5.412861308	5.408068752	4.663458161	4.641651285	4.904594569	4.993047925	5.143472358	5.723733837	5.573378059	4.922885046	4.94922157	5.046968774	5.103912633	2.311101612	3.788543406	5.259923416	5.212812169	4.649360557	4.937077557	5.198538266	5.140004787	5.28024036	5.055034271	5.046737105
BUD13	4.898730675	4.920084441	4.835573334	5.401037723	5.319150037	5.568372767	5.096651986	5.110471003	5.365647981	4.983889442	4.839408478	4.992831426	5.327425842	4.827230873	5.502672827	4.736009169	5.076081397	5.317399235	4.972126207	5.036088049	5.370936394	5.157788919	5.013583364	5.620436147	5.09123801	5.355938127	5.221081078	4.870272939	4.479957344	5.093405062	5.351610537	5.324174286	5.172767112	5.370979841	5.299351819	5.27324858	5.433304068	5.63199804	3.113241331	3.835200694	5.386635485	5.280716581	5.394583429	5.294864939	4.98466339	5.720975925	5.065668757	4.58893043	5.381386902
BUD31	6.097529626	6.22047198	5.970932213	6.337998552	5.813521785	6.14190322	5.791762371	6.062786617	5.714164462	6.178910562	6.234971576	5.526284507	6.278956025	6.06074799	5.925860638	6.106116696	5.889776449	5.711843207	5.670552947	6.166797363	6.211373632	6.256243303	6.571532104	6.436444197	6.297721547	6.227961869	6.544912242	5.467965771	5.201687383	5.806265962	5.857742249	5.641505076	6.148530275	5.682437158	5.874284748	6.656751303	6.609914587	6.052345008	3.515511424	4.368950828	6.612084742	6.022631357	6.274962111	5.661743467	7.079851922	5.999598117	6.232204211	5.786965631	5.952969828
C17orf85	3.02214999	2.409256167	3.208638028	3.398242378	3.095106198	3.820957129	4.106067788	3.425519581	4.182855824	2.860629407	4.110637668	3.708574599	3.4039237	3.364760431	3.756974378	4.217034635	3.365712902	4.198667441	3.30160206	3.23527584	3.352934625	3.537554197	4.4498706	4.45978871	3.961558428	3.490972491	3.259954164	3.063200039	3.361206289	4.372321828	3.90136015	3.682907824	4.431351223	3.558549863	3.958835182	3.805736747	2.651196101	3.5732239	1.980325301	2.917772741	3.965568265	3.991051288	3.553368942	4.038886989	3.382509605	4.081459564	3.830082771	2.35101979	3.747480381
C19orf43	8.170951176	8.963326628	8.091652108	8.458843392	8.452259161	7.500321555	8.234626124	7.33877164	7.718822242	8.581687682	8.616548301	7.603944606	8.007208705	8.304760431	8.554689222	8.446772407	7.756628735	7.821357444	7.856832855	8.122094069	8.86670773	8.569408217	7.807982337	8.606333125	7.768186802	7.60238188	7.660073346	7.279169236	7.04019655	7.842353996	7.954096695	7.056362415	8.182777871	7.409003931	7.792275012	8.299548593	8.979757219	7.993442376	5.744800764	5.980794547	7.95838384	7.808398669	7.669564509	7.808070354	8.208848905	7.687561575	7.919039034	9.722137908	8.250745743
C1QBP	6.04251937	6.400848203	5.855769029	5.954222909	6.229059803	6.085833699	6.560264751	5.640025286	5.899728426	6.482600495	6.665184467	5.897456385	6.297800911	6.057165225	6.629515649	6.910757978	6.415913136	6.85604174	6.077185376	6.324743866	6.09909788	6.175086813	7.31419779	6.510665506	7.0003952	6.505828766	6.357577842	6.735741395	6.167865976	6.701788454	6.6617936	6.009892776	6.227688063	6.039976246	6.594638573	6.422961376	6.646936763	6.092915696	4.357372415	4.946376064	6.339917217	7.135362038	5.977381419	6.596009862	5.995013745	6.946989239	5.668574774	7.155580935	6.62079909
C9orf78	5.195258155	5.191572938	4.748371201	5.800571215	5.959699451	5.870625473	5.579946174	5.5614506	5.828780297	5.07285	5.541573046	5.408498479	5.951855137	5.124737609	5.610317701	4.74661153	5.416533576	5.816885293	5.010420736	5.35245853	5.435134282	5.438007113	5.632061223	6.123165289	5.708718255	5.880280909	5.370233783	5.276956649	4.972492285	5.633399217	5.606547289	5.166944203	5.068788894	5.750700887	5.560775143	5.469069208	5.746011968	5.526407658	3.279704366	4.307424706	5.683625238	6.007923004	5.742455842	5.62762992	6.321127868	5.85104415	4.891166876	5.078398833	5.336794031
CACTIN	3.299261638	3.715593348	3.813261401	4.303875864	4.173482109	3.720179315	4.06978897	3.64875579	4.259210335	4.078991624	4.698303505	3.768225585	3.900508669	3.734112278	4.066432765	4.192873317	2.653631735	3.805097699	3.766267477	3.81472708	4.429888793	3.533398858	3.462316851	4.418058805	4.175530862	2.417751314	3.617919692	2.517954413	2.802578243	4.207711093	3.678451636	3.033399998	4.316299965	3.688569048	3.541909576	4.091482908	4.260715264	3.55386178	1.972235685	2.234039503	3.763491123	3.037756623	3.608848942	3.860350502	3.923575987	3.688656628	4.259627908	3.670424666	4.140858967
CCAR1	5.203461313	3.891612281	5.246032522	5.359397399	4.771945278	6.066785787	5.294518396	4.780109527	5.875427975	5.612941319	4.209996832	5.196937149	5.570472565	5.031470369	4.943133259	5.82267785	5.135865856	6.161402469	4.833392272	5.112874512	5.46911669	5.191554389	5.096144914	5.372787991	5.084364412	5.531910202	4.861784764	5.098441523	5.086568122	5.423632526	5.073674973	5.215155561	5.678745624	5.28967266	5.599442764	5.263197248	4.133888696	5.481486176	3.125079039	4.478071507	5.407356931	5.818265468	4.919404923	5.245243217	5.235693075	6.033653591	5.307559638	3.411074082	5.284003975
CCDC12	4.59918387	6.508911175	4.719333022	5.993104521	5.579711104	5.223658947	5.041992395	5.844260104	5.181133543	4.92826345	5.466342561	5.366063065	5.487682425	5.225924175	5.933537648	6.359537706	5.278000621	4.964014337	5.045590668	5.887121437	5.398164033	5.857166415	4.530295129	6.318957738	6.165618045	4.44258363	5.472663427	4.504056776	4.363364489	5.469683635	5.309180913	4.496239069	5.124951451	4.759103574	4.888399205	5.254182584	5.181360106	5.593468285	2.998182613	3.511439928	5.313676863	4.898101667	5.153150369	5.221147111	6.021640949	4.901155844	5.434302038	6.160148907	5.648516129
CCDC130	5.526481276	5.417478504	4.913088175	5.190603782	4.992362696	4.765292593	5.119539864	4.574495595	5.817968373	5.284504577	6.067361645	5.307841017	4.723757239	5.434216962	5.266191268	5.946445401	3.541551684	5.01093276	4.684641583	4.929613035	5.915326251	5.684852329	4.635411697	5.635263227	5.450217076	3.275882345	4.770606863	3.206421082	3.940988834	5.571654875	4.929449937	3.687312898	5.602589098	4.512084613	4.612062815	5.240094826	5.102761806	5.316676935	2.649638028	3.204782842	5.288414634	4.236356742	4.555101034	5.059599502	5.519553814	4.768265658	5.621956012	5.116967342	5.791267529
CCDC75	2.777043358	2.325038152	3.30746508	3.369669848	3.701404789	3.988525442	3.9920374	3.232462779	3.753953231	3.455502734	2.940547598	3.471033053	3.632450256	2.579486807	3.335362882	2.90004634	3.681079521	4.066269894	3.182454649	2.770165183	2.848921549	3.064349104	3.551800054	4.023696649	2.523987319	3.229760157	3.188502813	3.790099648	3.110032626	3.513466222	3.808745435	3.84582835	3.389722493	3.766826248	4.081849298	3.899921766	2.775999613	2.968738598	1.430610583	2.768255191	3.59091287	4.29652807	3.776612099	3.536345188	3.519316307	4.280330323	3.391731614	2.015786062	3.304235001
CCDC94	5.565203353	5.96379721	5.076238418	5.66337181	5.690516161	4.844029784	5.168134868	5.03278292	5.683337944	5.757796053	6.335782386	5.377938096	5.126996258	5.042832217	5.7931133	5.878619639	5.011251199	5.434063157	5.382657445	5.356282713	6.094146294	5.214003984	5.121166959	6.411310082	5.448791508	4.241770348	4.990538048	4.392865094	4.318669173	5.47743323	5.462554248	4.815262356	5.548327167	5.101988493	5.266849368	5.565315257	6.013904825	4.982574064	3.842220007	3.834201946	5.170688542	5.020697805	4.981590469	5.702117601	5.17545237	5.135070507	5.210035743	6.108225419	5.70462417
CD2BP2	6.318645265	6.763462008	6.619621035	7.069021627	7.355124517	6.488902956	6.38215115	6.36329142	6.518005698	6.644312458	6.103866215	6.104349367	6.536738695	6.21121029	6.53026934	6.599653012	6.375621563	6.364563719	6.120676044	6.592637776	6.606721777	6.643703401	6.278742657	6.970776464	6.4665852	6.447607035	6.153814291	6.130821523	5.400655199	6.735497914	6.542906333	6.259546383	5.97119842	6.711999475	6.508143367	6.558008405	6.96446145	6.252960644	4.038983121	5.141721639	6.69919118	6.510507204	6.578589788	6.297532811	6.623835057	6.240090252	6.747097354	6.386258641	6.614773148
CDC40	3.356301424	1.935857784	3.42922821	3.270000926	3.107066958	4.005339925	3.909486407	3.05631061	4.144182806	2.896022032	3.091519354	3.69140983	3.391449614	2.83380279	3.153595249	3.018739234	4.006810968	4.355090976	3.179807364	2.957692141	2.778120342	3.17595612	4.522002397	4.352299291	3.103166681	3.60693153	3.139998152	4.202451988	3.290115762	3.646110178	3.802365303	4.041030868	3.146768136	3.947099494	4.184710123	3.632361497	2.645182176	3.450161282	2.091878585	3.147460365	3.296988952	4.514742857	3.132985589	4.068355049	3.548507322	4.429850543	3.136015664	0.956140032	3.540943827
CDC5L	4.741699604	3.388461518	4.767969474	4.377792538	4.057368151	5.50341195	4.906135548	4.961642352	4.983474798	4.838348934	4.387248131	4.734115339	5.593076118	4.639644278	4.739836233	4.416114481	5.161547907	5.183414894	4.617437087	4.467489111	4.207577997	4.345559668	5.466826063	5.502213119	5.708631359	5.271771302	4.495015658	5.102440404	4.450138008	4.883930709	5.100887554	5.140890959	5.201395101	5.144288548	5.336010073	4.768609058	4.211692554	4.837920629	3.078227953	3.941137536	5.117318871	5.453195382	4.537454403	5.028408991	4.682514651	5.229185167	4.806421098	3.424104888	4.699072857
CDK10	5.857447448	5.744547965	5.266999359	4.615339121	5.041843996	5.367935526	4.95949304	5.630900042	6.234791289	6.17823953	6.365632766	5.670444753	5.262047225	5.35568955	5.16561566	6.594137508	3.94325169	5.625373199	4.934827163	4.915964052	6.270795629	6.003422516	5.934806668	7.104856193	6.195397135	3.6151433	4.937912596	3.349633159	4.188379361	5.4362583	5.492643254	4.564667027	6.300759506	4.731131724	4.508957796	5.458142593	5.104631703	5.503253466	3.05405463	3.680922326	5.714469972	4.585350615	5.19229361	5.381569297	5.851644293	4.671678063	6.196857155	5.413208753	5.732985523
CDK11A	2.198300964	3.174193546	2.409792939	2.903980395	2.68305831	2.081258149	2.678854911	2.714987629	3.27994598	2.875599227	2.721795443	3.311817404	2.636296259	2.818302379	2.749814272	3.200457556	1.679716924	3.14162475	2.347998488	2.473364459	3.478270977	2.532901857	1.561120041	3.459764212	3.651925083	1.979666704	2.698588145	1.522486143	2.073269986	2.341290083	2.750536549	2.043593898	2.892986097	2.072494868	2.484890622	3.41425382	2.154253797	3.004152701	1.067057696	1.207337207	2.526541804	2.418761592	2.64696027	2.892686085	3.76518055	3.152586828	3.457625055	1.700493864	3.280175514
CDK12	3.836881649	3.023237321	3.920109575	3.913684405	3.863606791	4.617115016	3.895662834	4.044437949	4.442944934	4.035232343	3.589801523	3.945230464	4.099356997	3.96710599	4.32098307	3.540764757	4.036475528	4.521969474	3.672335826	3.821273211	3.87958686	3.600814885	3.709847632	4.032774595	3.699947036	4.816079654	3.476923364	4.226763693	3.612837695	4.093925876	4.229139348	4.580962211	4.1999877	4.745796851	4.390897849	4.088223089	3.445850522	3.999674204	1.941643566	3.433578666	4.270111922	4.509267624	4.031510891	4.21713861	3.719694413	4.55743002	4.100860073	2.965993681	3.868772393
CELF1	5.48009388	4.627855004	5.400636336	5.95558593	5.545383225	6.078596015	5.506586589	5.669754131	5.838715123	5.583521364	5.125014754	5.35367248	5.747004375	5.301599874	5.30553844	5.513078961	5.144535374	5.587085249	5.092908844	5.467978156	5.92279054	5.407572714	5.583660663	5.869533281	5.620146742	5.599979721	5.225099839	5.079584183	4.806756459	5.50519631	5.780828962	5.415090475	6.004042183	5.551373497	5.618462028	5.46848025	4.867616757	5.771928449	3.18542786	4.334052497	5.387556462	5.734123131	5.84706668	5.480703908	5.810266068	5.511039462	5.84101447	3.978197974	5.438216909
CELF2	1.810245948	2.152811924	3.082927916	2.757108422	2.118572121	3.997994193	5.287776353	2.452443974	4.713817777	1.721155083	2.914398491	3.996288694	2.400260398	2.979995247	3.753278478	2.501166385	4.3487228	4.004766542	3.207149967	2.544517477	2.549916744	3.612761414	4.018389318	3.833973366	0.766461526	3.567684983	2.250066665	4.510360132	3.53152142	3.976215964	4.857639146	3.556151543	2.144244564	3.752202216	4.737958889	4.08587831	2.702102495	3.387364419	1.0056152	3.631723459	3.891443856	4.934122105	3.47287645	4.166275316	2.3803802	5.088134478	3.755842351	0.906302384	3.799144917
CELF3	2.087096991	0.759477334	0.904303808	0.730838834	2.402585648	2.761995448	3.511514034	0.924740283	2.943815906	2.606501245	7.162438096	2.611649878	0.118702757	0.590307722	1.699890166	0.21744886	2.22992025	0.315873071	2.131186439	2.866858331	1.347614799	2.663513992	7.477190393	7.285551724	0.822783821	0.477339415	3.753674262	1.850255168	0.189789175	4.983478154	5.914141319	1.380399626	0.54593247	3.165692892	3.971543875	1.276978468	2.350514171	3.669697034	1.819856621	2.844669351	1.683390408	5.813636083	0.403234947	3.927673828	0.183242513	4.175194921	0.128527654	0.962953966	2.540624515
CELF4	0.38858106	0.427106713	0.614540527	0.307206776	0.80027212	1.237283452	1.703253109	0.933863218	1.433438995	0.610135752	4.693048339	1.190749714	0.070325683	0.318892024	0.460259108	0.749946049	1.287054264	0.735822245	0.868145641	1.186172012	0.419964264	0.888827315	5.456226925	3.319265068	0.105937533	0.689727499	1.320604254	0.897893186	0.806074997	2.314980681	3.37977634	0.410516302	0.201682603	1.493728859	1.8646686	0.916547757	0.803372097	1.60837649	0.83848416	1.38869564	0.546908088	3.529570061	0.492602274	1.790929233	0.085911528	2.06631251	0.269983805	0.659278148	1.19987552
CELF5	0.163117704	0.391024196	0.275494142	0.612531451	0.259980291	0.703034876	0.479868074	0.573153103	0.865659679	0.520940843	3.844482693	0.798180768	1.26261029	0.143148895	0.506969044	0.40016913	0.79660311	0.623951982	0.682277811	0.489824357	0.364994745	0.533815796	4.128479314	0.728190104	0.235163901	0.061220581	0.34558707	0.446781518	0.250889528	0.605155541	0.606367912	0.102786287	0.183424616	0.367991203	0.455777407	0.61407624	0.233465459	0.936169345	0.523976158	0.460532569	0.407049808	0.933340888	0.625868481	0.867424278	0.137239375	0.359610706	0.35009512	0.728308499	0.906119349
CELF6	0	0	0	0.034217715	0.066758477	0	0.203434301	0.055191312	0	0.064378555	0.065249201	0.034673473	0.021702704	0	0.064342865	0.09367697	0	0.138734922	0.112654836	0.025541659	0.031351894	0	0.18360158	0.192690344	0	0.068352933	0.035970464	0	0	0.308740655	0.107543234	0.029507357	0.095299169	0.038578275	0.06935037	0.029581993	0	0.029593338	0	0.030046969	0.10161123	0.067264874	0	0.106877916	0	0.040968566	0.194208863	0	0.032704363
CFAP20	5.149392351	5.047003468	5.380047514	5.085772353	5.713695361	5.759827013	5.384742023	5.317711005	5.042512113	5.240880037	5.296552133	4.957002886	5.68622695	5.391365312	5.107965454	4.968257204	5.112864723	5.157972767	4.886949401	5.717573322	4.598895671	5.03559514	5.924390339	6.109818138	5.475665087	6.346473863	5.030985034	5.02442924	4.427538548	5.321719035	5.528873692	5.434188672	5.386065296	5.864900684	5.323994033	5.353051483	5.660305727	5.1998667	2.964898945	3.967273986	5.375500062	5.503625613	5.367919328	5.120019457	5.874594116	5.22332103	5.27604245	3.98605299	5.588191954
CHERP	4.593594947	3.849290737	4.447699951	4.92803601	4.797603052	4.638030446	4.645714291	4.410629845	5.1800985	4.93027468	5.316357331	4.790263619	4.541338859	4.781684687	4.653043225	4.801875631	4.137552747	4.596370968	4.398669321	4.527858521	4.888814637	4.352483306	4.60602648	5.336538063	5.266707525	3.563358077	4.245986408	3.858807284	3.707557114	4.867840024	4.671521125	4.160492718	5.147416593	4.698104171	4.67464033	4.858736369	4.372263487	4.379571612	2.938839955	3.534321232	4.8670167	4.160526571	5.591984857	4.855432803	4.787583165	4.681824245	4.856045627	3.117895583	4.667421782
CIRBP	7.138234247	7.144328907	6.863628935	7.36607193	6.861121255	6.834703216	7.833685386	6.858576945	7.770790079	7.492341264	9.103028754	7.459498822	5.647625012	6.792367548	7.03715373	7.282391028	7.076927905	7.351601642	7.046029798	6.847204138	7.494566944	7.419711116	8.792398129	9.750110118	7.289472223	5.612033524	6.368949254	6.210272904	6.369339304	7.724408532	8.059102914	6.700320405	7.896590653	7.163822178	6.942407147	7.410428266	6.923676271	7.17117459	6.151023262	6.174291295	7.474900807	7.845973045	6.829681862	7.681084146	6.938333354	7.158483759	7.255128136	6.629813269	7.760159353
CLASRP	4.715337839	5.404278719	4.683140168	5.424571263	5.101163717	4.881230851	5.016280471	5.564914209	5.313426273	5.509752467	5.911277525	5.100604134	4.626488476	5.268914145	4.991582399	6.160626474	3.340893948	4.762739528	4.628021769	4.95102908	5.720552709	5.645564058	4.891785518	6.098542775	5.625717806	3.18624054	5.261028668	3.596709503	3.653178688	5.450023779	5.57600076	4.037959556	5.784692915	4.227141257	4.13376169	5.02458668	4.873406268	4.709751978	2.953759033	3.518422837	5.307478665	4.425609375	5.197954701	4.982119025	5.44392861	4.887467938	4.983557383	4.682469486	5.370051131
CLK1	7.024717414	4.947060305	6.20985034	6.197544212	5.521406368	6.387367758	6.498014321	6.23206281	7.060268606	5.457632435	6.129970381	6.421708567	6.181736428	5.57824197	6.326856197	6.975513708	4.599766097	6.673067104	5.622812772	6.006071471	6.663916082	6.429931674	5.833141836	6.816601871	5.592544901	6.381035899	5.764710998	4.476327702	5.634575495	6.649500912	6.321101781	5.070222926	6.969330068	5.426860414	6.012971262	6.213518455	4.924264706	6.537476996	3.91625514	4.917705672	7.374312931	6.306516511	6.19348174	6.030900857	6.254591281	6.477955539	6.435346469	3.776997963	6.785491158
CLK2	7.078101251	5.168870424	5.437456605	5.658538873	5.038092503	6.065314339	5.432172695	6.056102815	6.092917009	6.520282926	5.003347187	5.681493332	5.335284534	5.793069212	5.501429178	6.605078916	4.596135141	5.521788929	5.141653965	5.207723719	6.385537137	5.82574456	5.153241847	6.148729449	5.310637212	4.691096173	5.699570147	4.635104401	4.465132228	5.903711559	5.736968167	4.994969741	6.486373562	5.010705676	5.149872404	5.6105508	4.719911306	5.647125332	2.914322998	4.038379806	5.697706653	5.268561696	5.801486122	5.525126299	5.968558237	5.843480883	6.199580149	4.610750332	5.74862748
CLK3	4.342526846	3.317890462	3.342965288	3.809515463	3.193820788	3.351365114	3.399416476	3.534602081	3.878209605	3.540584678	3.492597505	3.603568743	2.691260412	3.315216888	3.536357428	4.000594115	2.603544285	3.407314369	3.047844828	3.636490711	3.694813366	3.807385093	3.703212828	4.405487006	3.80130351	3.006873748	3.296043262	2.569119729	2.624587949	3.804919399	3.599336376	3.115509107	4.239238686	2.799088521	3.238102299	3.453556859	3.434811904	3.986210556	1.434299721	2.263842018	3.578971429	3.387630001	3.600909186	3.400806315	3.450879737	3.330120478	3.460752338	1.969114333	3.695061978
CLK4	3.208636455	2.323239675	3.525453249	3.387627866	3.122588221	3.628847136	3.946445116	3.240204371	4.41541655	3.019380027	3.669146446	3.906821177	3.486118864	2.872122535	3.369401963	3.777440794	2.553157656	4.131945307	3.157845816	3.278359041	3.610122422	3.663237822	3.758756799	3.612405603	2.702484672	3.076672232	2.786319437	2.865707288	3.104426287	3.844206237	3.765945875	2.464454218	3.588359045	3.012274294	3.638496034	3.57402835	2.21447165	3.669100406	1.772430152	2.703265564	3.668254067	3.775384638	3.614910776	3.727630102	2.899469465	3.93987468	3.756426345	1.942407873	4.129859643
CLNS1A	5.676846618	5.638925993	5.631691985	6.172584871	5.918106096	5.883292529	5.541795371	5.865420883	5.569699942	6.355887337	4.653422683	5.385016774	6.139197073	5.343624771	5.908090962	5.682972642	5.679554202	5.656821659	5.570322114	5.65111881	5.788202748	5.584130914	5.155448654	5.85176064	5.51413393	5.670398681	5.641587165	5.311873612	4.909355334	5.448456996	5.553295797	5.501040481	5.839793696	5.800621913	5.489140033	5.806599873	5.870762248	5.786981193	3.547528397	4.321408804	5.903753284	5.756703859	6.032059898	5.621948512	5.764210702	6.044366592	5.478090937	5.353031094	5.586835189
CPSF6	4.920541845	4.46982559	4.919068997	4.949881502	5.176634116	5.513604272	5.196501666	5.255818645	5.725335302	5.395135135	4.832181329	5.279797056	5.574031587	4.908241409	4.78156324	5.34593869	4.88802237	5.52794449	4.660900629	4.803163195	5.434344484	4.738615403	5.169135439	5.656393132	5.421182797	5.408972278	4.942878693	5.005275103	4.491730838	5.319023132	5.144551119	5.110785458	6.084227269	5.283009093	5.333666095	5.116942058	4.685620521	4.812826732	2.820818043	4.183989743	5.388027254	5.527282769	4.844493201	4.98720229	5.309528402	5.486053105	4.980066609	3.419573316	5.240167883
CRNKL1	5.030043775	4.41071003	4.219614849	4.399232765	5.395631908	4.976472264	4.72088735	5.047101537	5.036970066	5.232850705	5.018937406	4.362415155	5.275152316	4.560978901	5.007002309	4.45790828	5.128389425	5.257352848	4.332126326	4.729322427	4.360237911	4.625231406	5.589318893	5.436518283	5.628290937	5.652110136	5.233206856	4.742389508	4.266309925	4.734511217	4.773337297	5.124344638	4.960357231	4.860024072	5.018572654	4.783736745	4.682752851	4.668046222	2.603468115	3.549147316	5.046437086	5.13432194	4.970767716	4.967927409	5.301516222	5.192741546	4.209599743	4.761168425	4.7564194
CSN3	0	0.123974451	0	0	0	0	0.112690674	0.115945032	0	0	0	0	0.090922953	0	0.13471108	0	0	0	0.231781621	0	0.129994332	0.138584922	0	0	0	0.142894905	0	0	0	0	0	0	0	0	0.435360368	0	0.116872952	0.439128222	0	0.063726507	0	0.184677396	0	0	0	0.08652846	0	0.141261562	0
CTNNBL1	5.442515115	5.7366033	5.680613305	5.95700248	6.014856701	5.458272533	5.432813292	5.424447658	5.275170007	5.923244995	5.486760421	5.18216598	5.701177083	5.584467436	5.800092281	5.38524696	5.528499811	5.466201906	5.173552063	5.331251596	5.58596355	5.738947443	5.626018928	5.881458257	4.746748661	6.552694246	5.799706356	5.341186275	4.615266477	5.366322884	5.327761348	5.76049984	6.051568823	5.972018063	5.453619616	5.555121738	6.305499949	5.21628532	3.048336941	4.068145259	5.810017866	5.599656746	5.656692015	5.438053228	5.744459747	5.70533069	5.607719237	5.338950296	5.696284145
CWC15	6.086040329	6.304434265	5.85825951	6.128120814	5.894123064	6.046371335	5.800108531	5.973101324	5.593137452	6.350876437	5.463537081	5.591407311	6.091694805	6.076740459	5.821116971	6.42563956	6.106781195	5.723863111	5.754545535	6.114174148	6.483133452	6.361652164	5.497260248	6.256389133	5.168192624	6.414427442	6.43286254	5.596440484	5.310226664	5.621216432	5.912527518	5.903155582	5.435848081	6.084220956	5.896650673	5.870683953	6.080134636	6.22586804	3.717716991	4.36288043	6.209494652	6.125540298	6.341214444	5.699565456	6.604523765	6.182476385	5.926893318	5.427359977	5.959688088
CWC22	5.221693079	3.942601873	4.690742027	5.140608775	4.852358605	5.830136094	4.926141422	5.133243701	5.29190848	5.130842376	4.387233658	4.98136385	5.23010317	4.828392863	4.913832316	4.887707782	4.920725357	5.386377113	4.675059327	4.744009074	4.852392309	4.769282665	4.669035524	5.204463945	4.962590737	5.780567276	4.578404213	5.082891324	4.607387633	5.039874256	5.131586112	4.910987183	5.346275367	5.532459211	5.388674014	5.064760468	4.390274496	4.815452414	2.926938867	3.977700116	5.244208724	5.293783551	5.457491306	5.244709682	5.420870364	5.417024122	4.659034583	3.173179158	5.154760974
CWC25	4.649562348	3.954592335	4.152318807	4.617265917	3.93413838	4.810286908	4.706897551	4.595786636	4.919124507	4.267115516	5.104823631	4.673475759	3.857662287	4.468306517	4.682959141	4.798852018	4.320654254	4.772935784	4.275316766	4.393635086	4.953726687	4.707346594	4.584308239	4.812725657	4.533183755	4.960246039	3.840350242	4.31811413	3.940531908	4.637027637	4.83745091	4.604828208	4.937832241	4.379321333	4.797812798	4.710879684	4.470796013	4.493584295	2.430208994	3.50852622	4.706364335	4.835303181	4.977451531	4.803392729	5.074886372	4.821422236	5.122338641	3.461044814	4.904324894
CWC27	4.964959687	3.946884924	5.053707771	4.816120082	4.606091477	4.685815396	4.255931176	4.594429794	4.317121382	4.999823193	3.986128198	4.216890101	4.944590086	4.155880104	4.817301172	4.512100355	4.598907113	4.762666471	4.06177028	4.415504859	4.334823784	4.34603617	5.16913786	4.531664063	4.097690316	4.623275996	4.625700264	4.114764704	4.343536002	4.450920155	4.309896307	4.38015693	4.773864879	4.763184029	4.592005576	4.099127407	4.033193799	4.388309351	2.352454102	2.935953892	4.309719198	4.812853039	4.62178631	4.910917664	4.37468219	4.148296912	4.436501363	2.798157454	4.720354663
CXorf56	4.606786968	4.569102144	5.234160855	5.6341916	5.360313646	5.345457079	4.840034308	4.697502272	5.056207927	5.292971188	6.101971249	4.775385543	5.362250404	4.630191699	4.892441847	4.409080124	4.891438922	4.928792663	4.660129967	5.194600603	4.928502648	4.701854268	5.126874772	5.790886137	4.934028264	5.317076407	4.447590435	4.424594097	3.98887055	5.163697894	4.817327664	5.088247822	5.634771411	4.994023539	5.03559105	4.928085513	5.085235064	5.38481585	2.600008593	3.381866616	5.264776509	5.183251809	5.187032564	5.05492737	5.078007227	5.44830087	5.138627392	3.80389348	5.169066773
DDX1	5.542334243	5.760600231	6.380026861	6.770861142	6.839126402	6.915486621	6.544645292	6.198905268	6.449539735	6.590785777	5.676083676	6.073165223	6.571302723	6.343643957	6.30885268	6.329838833	6.438184457	6.871739092	6.198723356	6.56094518	6.312080057	6.243510616	6.838808507	7.498795646	6.662169671	6.605499185	6.240014823	6.395516668	6.345666987	6.557979122	6.449211731	6.706867283	6.536924353	6.62935681	6.675645346	6.490148986	6.33234519	5.995851008	4.801437104	5.524646843	6.497379597	7.021866409	7.02415651	6.72474836	6.516928893	6.658302415	6.30558894	5.627609735	6.221823021
DDX17	7.837629156	5.964730064	7.239173611	7.42143219	6.874256927	8.264454014	7.893333215	7.121946705	8.519919779	7.529597029	7.359406372	7.906361156	6.887069603	7.313615915	7.583500865	7.780065868	7.013968893	8.155345369	6.884585142	7.318848309	7.593324243	7.665574104	7.471156992	8.639937804	7.413150615	6.493705813	6.752901335	6.815431235	7.104802486	7.832282138	7.940402954	7.683886149	8.086931341	7.45352572	7.741332477	7.419327754	6.501880515	7.878561242	5.316467424	6.624030273	7.62553778	7.768462191	7.725678231	7.977288459	7.546971924	7.892599463	7.730645761	6.326945648	7.84466729
DDX18	5.323203682	4.143519775	4.892543885	5.435803118	5.085954575	5.712221567	4.926636692	5.146987811	5.151495772	5.593334812	3.931833738	4.934076449	5.419430074	4.899566037	4.870026934	4.727549368	5.21273176	5.409087022	4.681676713	4.727549326	4.862580186	4.576357431	4.079724576	4.240510403	4.839920229	6.231468505	4.71902375	4.97114827	4.627362657	5.000358284	5.120080052	5.467334871	5.316647963	5.65374874	5.348253013	5.030693606	4.690767602	4.770921383	2.575022954	4.024439871	5.227539357	5.509787282	5.568066307	5.145842671	5.447554953	5.44293219	4.915828081	3.55406237	5.056285805
DDX19A	3.615797543	3.667212431	4.347704625	3.833742211	4.22541451	4.563746084	4.302426501	4.089222801	4.307966503	4.169199139	3.632283023	4.115714273	4.168538464	4.038365345	3.969950727	3.876313315	3.906271318	4.110182965	3.843298817	4.082564545	4.14596835	4.126101275	3.794791903	4.205332671	4.001313649	4.530215884	3.881412426	4.114092151	3.546031792	4.33887653	4.341802502	4.178226779	4.336106394	4.468311321	4.391232615	4.113498674	4.091836067	4.163487158	2.128728371	3.186061385	4.370065245	4.636570716	4.324713821	4.23729051	4.248030182	4.327781625	4.298482501	2.7911032	4.204947126
DDX19B	4.120430517	3.913386571	3.882573384	3.937448778	4.269182155	4.005120293	3.578861409	4.15894426	4.123410289	3.897646282	3.748952737	3.902501637	3.768460639	3.589458101	4.386925712	4.415072453	3.90262077	3.878426471	3.782341616	4.112564761	4.356748747	4.498482379	3.817783408	4.709850312	3.919815314	3.790661303	3.60141707	3.502465365	3.118179185	4.016020411	4.160833379	3.762923039	4.298285544	4.292822257	3.718604036	4.013939646	4.323112124	3.946847274	2.057094595	2.640387457	4.078382679	4.03345509	4.458304344	4.115715135	4.544430702	3.770848056	3.854848571	3.54695774	4.008945082
DDX20	1.613825452	2.660342521	2.988806169	3.622610066	3.093904027	3.765519268	3.512888767	2.993190941	3.433967582	2.809809066	2.722169391	3.094271901	3.367976648	2.927326617	2.834075094	3.179222856	3.330869906	3.355012682	2.793001352	3.108306849	3.472118463	3.139827054	3.068503037	3.645183561	3.684790829	3.372465616	3.379343656	3.228813846	2.83141332	3.353662885	3.565787693	3.483726914	2.705433502	3.205246148	3.74073866	3.201620079	3.053393214	2.694399772	1.748906925	2.560465444	3.174016631	3.776982934	3.453452302	3.69768821	3.667072878	3.933322216	3.472692579	1.753511678	3.350252396
DDX21	6.48589397	4.855214482	6.236840799	6.646581005	6.556997872	6.988368779	6.451803485	5.421250464	6.17650299	6.70546162	4.999308976	5.88857905	6.905235352	5.955355098	5.899890101	5.63217246	6.29251816	6.263501605	6.041530755	6.337260341	5.652643328	5.286550254	5.880042001	5.552438282	5.842928711	6.988536205	6.061567879	6.0740555	6.291683642	5.786813812	6.679787991	6.914262613	6.734783567	6.527532073	7.197907612	5.928568981	5.635341626	5.971284424	3.907074064	5.760714687	6.366653771	7.322160205	5.584000011	6.485138248	5.658784816	6.825513953	6.19046532	4.405833846	5.88612848
DDX23	6.479797142	6.097735059	6.494691814	6.621288079	6.424628379	6.169786408	6.084356121	6.473782876	6.464273966	6.384011822	6.306709416	6.285744116	6.573864872	5.874011408	6.597662079	6.710060994	6.231243142	6.651951048	6.299349223	6.14568303	6.529270889	6.30898593	6.31843611	6.669811762	6.682054892	6.375586432	5.989841804	6.414188463	5.494159561	6.435119877	6.03674062	6.147424339	6.491060474	6.299567488	6.411821044	6.531648462	6.445023855	6.592113826	4.001823329	4.936949073	6.530392452	6.470777394	5.956399942	6.333904252	6.549835982	6.340805409	6.33559569	4.424389384	6.458709075
DDX26B	2.893421262	2.143368526	2.998173898	2.683374176	2.245185225	3.156131603	3.697245093	2.172880946	3.414304002	2.9883152	3.172232554	3.225654283	2.998904608	3.049552611	2.364516742	3.447662778	1.708504087	3.230203493	2.286149606	2.187133703	2.995355882	3.141068244	2.10119427	3.0684266	2.522368792	2.465651036	2.413899567	2.31524071	2.20440056	3.26740173	3.709771884	2.303300061	2.970691622	2.545197963	2.739566546	2.985189529	1.873293324	3.329882254	0.724322548	1.939402669	2.902128307	3.306286384	2.44489476	3.038705724	2.839311307	4.153623954	3.095858527	0.878746195	3.153406006
DDX27	5.823538901	5.267355629	5.533858201	6.419574492	5.904886195	5.633960298	5.329771896	5.726849884	5.515453272	5.985956612	5.573908811	5.265788772	5.586707879	5.59672545	5.706094055	5.879503872	5.104967672	5.286119115	5.410921545	5.578956893	5.864783311	5.789432234	5.42274272	5.513105891	5.757378496	6.420925116	6.235202729	5.435468102	4.849008197	5.511316692	5.738178485	5.946335477	6.172924171	5.863815045	5.663929469	5.544048121	6.11250294	5.635982172	3.044603936	4.234923572	6.008540704	5.690988808	5.819171122	5.500706183	6.029447574	5.767749278	5.695457657	4.947111436	5.825727825
DDX39A	6.309372141	6.522591442	6.020449289	5.975425803	6.457267486	5.245943095	5.776691694	5.028840738	5.601330746	6.154363312	5.71208533	5.537126427	6.131581458	6.515963104	5.903327809	6.341249362	5.141595177	5.46145013	5.508025608	5.684237283	6.797709219	6.428337999	4.784846106	5.193434966	6.416368144	5.354641606	6.036914692	5.153870005	4.95420043	5.831991529	5.587240456	5.275980913	6.001378624	5.515545593	5.529807893	6.109345046	7.299371943	5.689812361	2.60019253	4.130764744	6.055047592	5.432064897	5.564689816	5.352554757	6.237331232	6.13745792	6.132950287	6.607360424	6.382235213
DDX39B	7.83693042	3.802628193	4.930036647	4.942146938	3.898039108	5.695306186	5.743488153	5.494126016	6.455628717	5.774664264	5.098530112	5.967666438	4.301593177	5.600419364	4.911105399	6.355781989	3.157070153	5.975637162	4.999217266	4.311103666	5.788374206	5.792666615	5.534705964	6.058169736	5.878164509	3.459424309	5.09256497	3.623507678	4.916474771	6.170188566	6.041907851	4.491206897	6.765730657	4.130445507	5.041407153	5.380606461	4.341222816	5.652292382	3.102708041	4.207008076	6.256275224	5.424754389	5.117174534	5.701269275	5.868575344	6.286353096	6.350304198	2.636015582	5.613865056
DDX3X	6.648443662	5.1788516	6.795391879	6.822253915	6.749229303	7.729437411	6.860524585	6.53979657	6.690862928	6.326266666	6.925987129	7.035780783	6.911279455	6.683513566	6.222599104	6.510324319	7.366176609	7.373799865	6.554674145	6.943517451	6.158626108	6.214164413	6.372153856	7.388172733	6.954301073	7.291222623	5.800687472	6.817920276	6.853589321	7.215904888	7.430623712	7.692564819	6.488466515	7.171740901	7.309326588	6.688961028	5.440963758	6.386550004	4.103775673	6.370641519	7.251155437	7.451958913	7.038019746	7.473406118	7.02488569	7.339024153	7.121553908	4.08062041	6.532397158
DDX3Y	5.960628014	3.941852535	0.049461147	3.58147168	4.589165937	0.14804828	5.799539691	3.983116775	5.522847831	4.046428078	0	0	5.305449263	0.087569208	4.093442287	0.171012512	0.077608381	0.012950245	0	0.031872414	0.039103371	4.320420154	2.800898198	0.018298782	4.09138837	4.622590142	3.414325289	5.280891231	0.025918926	0	0.045809742	0	3.529438239	4.956341198	5.826156623	4.954267736	3.23782686	5.287168251	3.017263653	0	4.911145738	6.138710313	4.066268893	0.034274167	0.024975125	0	0.025767129	0.361502765	5.356539621
DDX41	6.19950286	5.840351204	6.177666721	6.170782415	6.059818998	5.923946937	5.921813397	6.254135214	5.94932862	6.22253675	5.890802173	5.912735309	6.02073089	6.083888033	5.796595714	6.142049405	5.573143316	5.483584957	5.507408118	6.058364458	6.234725443	5.961234084	5.879717523	6.289076213	5.64245331	6.092536457	6.232818212	5.436573707	4.844208459	5.828830991	5.771529124	5.66498715	6.130304328	6.102657722	5.690725637	5.832309904	5.654253129	5.822030383	3.395173823	4.182273595	5.985660635	5.76476079	6.671557075	5.52006117	5.654491467	5.562310344	6.142464376	4.840080263	6.018382839
DDX42	5.741520468	5.01530574	5.611460749	6.184790351	5.409067445	5.898756416	5.952350405	6.052298372	5.975942174	5.310378465	5.926187992	5.761597542	5.38526389	5.445325579	5.806920814	6.036963591	5.668753221	5.774424733	5.565987412	5.291678492	6.066382059	5.841837535	6.126432712	6.281724898	6.265642797	6.160378764	5.375871261	5.787343677	5.181308835	5.672108597	6.031803093	5.700094214	6.411508111	6.152743434	5.862667873	5.809816036	5.362889423	5.333803354	4.098323352	4.864071788	5.969658106	6.074857152	6.082959852	6.130769661	6.134391739	5.608442837	6.105082061	4.885174394	5.684665354
DDX46	4.736768875	3.562033556	4.511598925	4.947399591	4.750449253	5.157174585	4.572993858	4.504891036	4.928427855	4.651281715	4.362231876	4.632397255	4.943381208	4.239659745	4.65812096	4.440378227	4.815897183	5.189913933	4.214814602	4.670282312	4.381803889	4.390324711	4.760805807	5.078665327	4.786124613	4.821589009	4.298840587	4.50754636	4.447692924	4.640262097	4.730862221	4.970362091	5.003428148	5.095194931	4.970910896	4.539902725	3.746604664	4.606869492	2.883785278	3.880026944	5.157019963	5.203909212	4.741167139	4.84879273	4.214811922	5.151582489	4.651325928	2.837018611	4.656961811
DDX5	8.267161688	7.390612392	8.047308035	7.706977445	7.403482583	8.549416052	8.749086244	8.398686535	8.418709332	7.161363067	8.360098788	8.218650003	7.568210821	7.828091673	7.786360749	8.345657075	7.604637147	8.58042425	7.811590616	7.698867862	8.67759501	8.211285954	9.088023269	9.795001499	8.873979736	8.173057522	7.680101657	7.718106352	7.886226314	8.359280446	8.81465341	7.898370232	8.862554538	8.482329502	8.362665048	8.2356238	7.791646391	7.894977687	5.553022538	6.998350935	8.561591715	8.881644968	8.361025822	8.671521331	8.465368501	8.414193308	8.883775437	5.881449566	8.488981022
DDX50	6.155594138	5.18879895	5.897414581	6.148977597	5.823851678	6.150751698	6.191942542	5.201078271	5.848906053	5.959980422	5.447614972	5.573548152	5.829282018	5.68425274	5.746138668	5.321389282	5.88546991	5.80453321	5.717929203	5.790538741	5.514530417	5.593347964	6.31897718	6.153716553	5.12347558	5.970236523	5.792968311	5.570292362	5.340177854	5.743736813	6.142848258	6.078245877	6.535174579	6.135061649	6.148617358	5.678008613	5.708986355	5.831243991	3.669890298	4.877089831	5.888936647	6.396240574	5.654660628	6.002998712	5.562705992	6.24094374	5.658565788	5.528934088	5.8638682
DDX6	5.529949564	4.339082928	5.796034995	5.684203846	5.173739131	5.977886514	5.705005594	5.635304889	5.560076341	5.500412049	5.261491754	5.413647386	5.868847227	5.187448617	5.314758387	5.373568067	6.160918341	5.547816537	5.159662069	5.585527805	5.286455658	5.186082361	5.436842606	6.220385597	4.905165037	5.83257918	5.129140012	5.990337676	4.873258953	5.383689906	5.838670264	6.067284	5.48533859	6.342849826	6.004233919	5.786474441	4.937228846	5.375936049	3.539730385	4.842627103	5.626751045	6.253698068	5.723985268	5.785083517	5.503199384	5.949971438	5.435853074	3.933382474	5.382763491
DGCR14	3.593991894	3.383341484	3.62079703	3.631158604	3.198634492	3.60974482	3.773140906	3.756665882	3.816526837	3.879676746	4.055192418	3.428979277	3.011897169	3.738980889	3.763477958	4.056415954	3.23798998	3.611368949	3.384270815	3.668071047	3.610458151	4.07007967	3.609721258	4.434278951	3.613524844	3.184431522	3.701705454	3.038825773	2.749923561	3.752734296	3.837060963	3.341908672	3.965824438	3.500595017	3.650472942	3.63273212	4.179646265	3.331600275	1.931253262	2.458627522	3.173950029	3.381773162	4.076753728	3.59549656	4.257519109	3.604641679	3.935179881	4.059404483	3.748807182
DHX15	5.725561899	5.025514109	5.589519514	5.693198626	5.378818147	6.637405721	5.563010853	5.898976313	6.054624506	5.928882999	4.909449181	5.434233474	6.143658765	5.768370375	5.543264702	6.05815044	5.66962252	6.191285986	5.218702199	6.092144025	5.764437775	5.356710609	5.069722593	5.979513368	6.167202293	6.088690111	5.576626064	5.4468844	5.476637701	5.787916976	5.578658778	6.378161307	6.311232556	5.935167309	6.16841783	5.518031073	5.132887829	5.751346158	3.476899038	4.85750464	6.199282839	6.167979299	6.163958105	5.812939945	6.14946755	6.148404471	5.909913352	3.504213719	5.880541399
DHX16	6.499680045	4.585134092	5.30128877	5.442940242	5.170750199	5.691674167	5.458047187	5.730267094	6.06092015	5.64922076	4.910495289	5.765391458	4.954203342	5.145773141	5.376548104	5.673187758	5.011380401	5.767688988	5.199071517	4.862673945	5.261816101	5.528324938	6.116464748	6.028353728	5.940227777	5.253104564	5.258938237	4.706590627	4.667975981	5.762834172	5.539010156	5.23509224	6.15254341	5.380653092	5.509972081	5.723410496	5.47886606	5.133389813	3.404096173	4.271462585	5.822503146	5.545902637	5.136849453	5.650647409	5.452004458	5.749096884	5.719075505	4.68712026	5.748187415
DHX30	4.667624602	5.448940888	4.856978676	6.014909091	5.619266491	5.543832212	5.432208948	5.733824396	5.696378432	5.153440353	5.798066466	5.421501199	5.348402912	5.157178474	5.428008119	5.415561387	4.776085294	5.297298125	5.126107023	5.650799227	5.157445088	5.148133816	5.145929181	6.563282392	5.515099061	4.821690613	5.561556783	4.661000248	4.511832894	5.851414297	5.721881015	4.809746002	5.539395209	5.152020689	5.445675346	5.360807913	5.278812711	5.192444835	3.441992641	3.982019617	5.197817181	5.649499676	4.865391334	5.47317442	5.470695268	5.08877045	5.244900795	5.257266975	5.437745645
DHX34	3.073580821	4.217879271	3.854854205	4.426344576	4.155909392	4.245110583	3.939655894	4.409637435	4.403498941	4.790571174	4.122866468	4.2586732	3.688880912	4.091159923	3.856838842	4.752046536	3.006042337	3.643796739	3.668513174	3.848040349	4.582472216	4.382594771	3.841605139	4.442346554	3.958094091	2.776690536	4.36293299	3.405648825	2.941813277	4.584847391	3.918517302	3.381808213	4.800643042	3.42825847	3.636439945	4.057139038	4.336902959	3.610452655	1.912204641	2.519209859	4.473341906	3.209111428	4.235940713	4.078918645	4.850319716	4.448815168	4.354791481	5.005270039	4.43552702
DHX35	3.516455576	2.812637207	3.239351389	3.715919617	3.707527893	3.865108668	4.463658841	3.273597538	4.089124292	4.116067143	3.931677032	3.599051109	3.805654136	3.573735542	4.124934947	3.517085838	3.120614864	3.657362388	3.454139537	3.378333261	3.26094572	3.584186506	4.093134419	3.71891257	4.105183288	3.673414995	3.49924407	3.390885175	2.642266365	3.77377129	3.716709237	3.772158188	3.876138227	4.02381576	3.490326366	3.757993012	3.70102059	3.264892804	1.565165528	2.557285464	3.53542606	3.680538842	3.642668519	3.722471097	3.562232757	3.939132374	3.514029973	1.692794417	3.932350654
DHX36	4.056105999	2.776622457	4.292848073	4.186817729	3.757574943	5.00023078	4.317438622	3.987061041	4.400060275	3.61161356	3.589891972	4.154432612	4.267391576	3.957324436	3.661201935	3.673504474	4.424720887	4.302830442	3.858497733	3.784375883	4.445751552	3.494523775	3.464046507	4.771709838	3.782740356	5.105430499	3.945634735	4.737852439	3.793059001	4.19325886	4.330080981	5.054888197	4.616938094	5.090417836	4.601074637	4.145679227	3.520123546	3.608097588	2.083672748	3.532344647	4.418788257	4.948944968	4.103152325	4.392515964	4.34041012	4.459990405	4.415094178	2.07315218	3.791968298
DHX38	5.232407022	4.454252318	5.594841496	4.827207771	5.376399402	5.748431917	5.301931166	5.520616778	5.623989716	5.369313495	4.975809197	5.336991497	5.515896952	5.221531588	5.197508557	5.398822893	4.997424125	5.400746217	4.959801353	5.309919738	5.615276818	5.338476278	5.099068672	5.838274258	5.380320994	5.526328581	4.801468088	5.135095228	4.498357853	5.563840738	5.370349227	5.486223894	5.857509954	5.927490454	5.428385373	5.432423385	5.122026511	5.039058287	3.245121483	4.273555903	5.455110135	5.514097258	5.485987762	5.336075068	5.306568227	5.478181128	5.528027599	3.465335649	5.396641103
DHX40	4.84457391	3.576035756	4.601340732	4.596960701	4.141805098	4.962802824	4.745999825	5.014995193	5.006691934	3.633878567	5.365326055	4.734149322	4.441091285	4.137207466	4.703788059	4.504852944	5.158890038	5.140082981	4.533146913	4.776972128	4.557663631	4.5332252	5.64435381	5.196842945	4.139844258	5.587233492	4.105444929	5.061812784	4.365706035	4.727539602	4.939692265	4.813889265	5.189006159	5.440364634	4.925217153	4.662795235	4.06508225	4.425996135	2.895421616	3.822391815	4.862059243	5.194203336	5.130060944	5.061396257	5.178992588	4.681852487	4.86301151	3.390200387	4.342093967
DHX57	2.100022529	2.557101483	3.451783818	3.522767234	3.498264285	3.675027156	3.559969156	3.293559397	3.590639844	3.339841963	3.489060995	3.324442948	3.522957877	2.917274732	3.206063017	3.353929874	3.263769312	3.743647825	3.062381795	3.043961767	2.728333855	3.139376305	3.773390255	4.062863483	3.065678494	3.266418246	2.973042626	3.410772771	2.951366722	3.53572775	3.41985797	3.458206875	3.046478947	3.388775282	3.597887722	3.355335229	3.243708814	2.922925426	1.817915768	2.509744263	3.40473815	3.882365424	3.552178948	3.539138072	3.243375331	3.448152003	3.151598255	2.465558182	3.271135347
DHX8	4.460980789	4.105157275	4.40616325	5.016811031	4.792709018	4.897493556	4.355668214	4.830822681	4.882290898	4.622921754	4.548765602	4.416871999	4.420978176	4.452414693	4.72312553	4.192643859	4.745182053	4.781536924	4.476078906	4.783412142	4.504755885	4.386607905	4.414726861	4.934990869	4.457702518	5.756402535	4.473106255	4.65219463	3.970564255	4.714280956	4.666697411	5.147961498	4.970903677	4.986981418	4.786533024	4.66561261	4.756742117	4.489514352	2.285181087	3.598982105	4.79532459	5.026154231	4.811669898	4.678671167	4.642567236	4.787389836	4.748392522	3.959018609	4.632191041
DHX9	6.196272457	5.652172413	6.527013918	6.856598523	6.712455481	7.445148665	6.581560315	6.754445211	6.768652668	6.849747744	5.785355536	6.521685127	7.135688085	6.634071588	6.536635849	6.115438913	6.73244917	6.815151346	6.426609622	6.677670563	6.445775122	6.179176874	6.793830324	7.066840213	6.543759244	7.288789788	6.541827045	6.751275085	6.101259215	6.817399255	6.790026976	6.989205691	7.064096944	7.124776275	7.097132033	6.810086255	6.346568648	6.560210723	4.331255017	5.638008754	6.616158773	7.206204034	6.709300079	6.961503544	6.713462466	7.053815373	6.573291538	4.97934428	6.680321766
DNAJC6	0.855052593	0.319749346	2.084906729	0.333492708	1.984334018	1.787529077	1.791297585	1.095472934	1.640346366	1.058731557	3.609705791	1.212774351	1.393217686	0.403510957	1.090548501	0.990228626	1.835507646	1.066053174	1.227088443	1.405809256	0.81513898	1.021683361	4.864252576	6.382810032	1.352807232	2.39390187	1.960435888	1.719042718	1.017656336	2.035120453	3.028749049	2.017643193	1.376984874	1.797021546	2.602444834	1.243773956	1.238378836	1.763508861	0.839386217	1.91416101	1.459819767	4.071242848	1.160318904	2.189297536	1.500750871	2.365666477	1.090917951	0.53127311	1.260583952
DNAJC8	6.273413777	6.61535269	6.666388534	6.82246048	6.575609673	6.871830043	6.975623172	6.669568144	6.51895703	6.316385276	6.110892538	6.65043396	6.885109927	6.610748634	6.230495673	6.109627408	6.615195702	6.783876872	6.271108055	6.606483004	6.315822947	6.92110909	6.681901913	7.072287392	5.750397622	6.669404172	7.129081973	6.32809672	6.14240771	6.702792268	6.796446413	6.733480125	6.187578689	6.795289207	6.989729512	6.590330411	6.582668721	6.752915543	3.872092215	5.347073688	6.635966212	7.129406075	6.884055484	6.708160784	6.892244535	7.041200814	6.514227107	5.243928501	6.946539412
EEF1A1	11.46498556	9.932510005	11.46764281	10.94385933	10.78500855	11.26443401	11.75792562	11.08814507	11.33967523	11.1944952	10.86731922	11.18467304	11.07408053	10.64286914	11.19691908	11.10764099	11.86425455	11.35632858	11.44028977	10.84974804	10.56820963	11.16815701	11.8604645	11.61164153	10.84916783	11.21225295	10.94865952	11.46982023	10.75397941	11.3367766	11.73794464	11.61219152	11.1943973	11.52199014	11.78362814	11.2597715	11.27533125	11.23554614	10.05935477	10.22524303	11.70266395	11.87253492	10.99090161	11.78083299	10.54525193	11.05440033	10.75632827	10.43770352	11.24172557
EFTUD2	4.75829224	4.823959769	5.030633208	5.196736943	5.011630433	5.117513826	4.781697595	5.08693608	5.142389322	5.264921102	4.497749617	4.974337531	4.593799632	5.144698058	5.02788857	4.933456023	5.039605041	4.966486313	4.965773121	5.108213737	5.12958059	5.163049944	4.421183983	4.399554559	5.360468033	5.813895899	4.936595131	5.055155563	4.281147885	5.147873119	5.024035363	5.484455606	5.418473229	4.914450924	5.182262942	5.205012221	5.481306633	4.880017373	2.58475898	3.85408877	5.248715656	5.091933916	5.489094758	5.000024244	5.386549496	5.378953214	5.290288025	4.959107731	5.305952794
EIF2S2	7.317416705	6.937048353	7.137512782	7.528628288	7.213440115	6.849057034	6.742787463	6.780975149	6.558227108	7.4964928	6.45328049	6.302785551	7.101028861	6.953322113	6.854915698	6.409585255	6.528263758	7.0236184	6.571912186	7.112633285	7.005941815	6.641779638	7.027548358	6.495208991	7.023276411	7.870226917	7.645606985	6.638404958	6.600344147	6.693636353	6.809998322	6.974410663	7.373459279	7.308678904	6.77421222	6.844964182	7.527706765	6.995809201	5.29421218	5.783308916	7.365740145	7.01371223	7.016813236	6.688433624	6.955323647	7.116726138	6.897215285	6.724900858	7.105228857
EIF3A	7.141786721	4.920989878	7.153871752	7.202550411	7.191546411	7.805132925	7.019279313	6.605466284	7.154366693	7.214799783	5.830816726	6.682570601	7.383816526	6.539647211	6.967978465	6.664216276	7.239348376	7.376567319	6.60335315	7.01006729	6.589952998	6.558806776	7.323176802	6.737170235	7.019389994	7.001835297	6.402031294	7.072250075	6.752430319	6.814168312	6.943814979	7.585867745	8.09036167	7.619326166	7.548509341	7.074415176	5.85310184	6.620383131	6.038743543	6.714813216	7.142930943	7.562016241	6.484201555	7.224177998	6.440647677	7.119807872	6.859909082	4.472874711	6.782768783
EIF4A3	6.373462668	5.751156316	5.818358719	5.972909235	5.702611844	5.913515249	5.994359716	5.769542176	5.411299578	5.057690294	5.213132273	5.655170465	5.46646678	5.757998447	5.662016809	5.436511028	5.822440314	5.644129816	5.451832914	5.929771259	6.012193151	5.416571158	5.563949004	6.073430173	5.955709785	6.8663842	5.378363297	5.63127307	4.831131802	5.459685366	5.879268425	6.382150921	6.355182889	5.784776111	5.902100132	5.494618489	6.1710179	5.450917456	2.947830299	4.392762497	5.984860473	5.93946412	6.135233657	5.647631049	5.988571769	5.859313206	6.13381678	5.503298801	6.065750898
ELAVL1	5.290673684	5.015371962	5.469420144	5.384478581	5.458046731	5.22226129	5.431212197	5.036304858	5.273394721	5.482904877	5.408003811	5.208338483	5.59920723	5.556038526	5.353522664	5.466406661	5.323635745	5.17813279	5.070114061	5.559439146	5.523172757	5.153181789	5.111676275	5.946359747	5.305404998	5.553977711	5.213448372	5.157168909	4.609771639	5.408646898	5.279256399	5.223898571	5.611271789	5.632233955	5.489812742	5.40351696	5.441543382	5.260879916	3.138687475	4.139515249	5.693943578	5.467766169	5.232509248	5.192840802	5.710629536	5.294603173	5.350734055	4.452456323	5.359081931
ELAVL2	0.292153191	0.06182323	0.159381755	0.047550388	0.157963892	0.33960886	0.179050174	0.076482318	0.176594235	0.131676348	0.045856628	0.024291516	0.276921389	0.166397945	0.022784857	0.357247614	0.341819914	0.151501187	0.15495444	0.201159464	0.043584685	0.135393657	0.395928764	0.040540631	0.077694618	0.266892316	0.098275397	0.196028377	0.178288522	0.473706474	0.075907471	0.630519547	0.022743243	0.360388151	0.200326883	0.534355637	0.05820997	0.020721562	0.035389628	0.072336126	0.205159044	0.473734101	0.05628447	0.248376641	0.981623897	0.671887049	0.288408177	0.554318381	0.365230865
ELAVL3	0.084858576	0.022554578	0.059404657	0.025862305	0.214889225	0.209510133	1.173372447	0.216162059	0.743967761	0.185948563	0.354942859	0.102090231	0.048609706	0.026948738	0.072527752	0.105459218	0.390491535	0.105772191	0.315943173	0.432945794	0.281236171	0.213300672	1.730448908	0.22555034	0.083703387	0.264365309	0.362208816	0.180087928	0.061701578	0.12421834	0.493924726	0.108173283	0.095744607	0.192785536	0.375058397	0.793919816	0.142372034	0.149686702	0.075355844	0.045052263	0.114352471	0.741079981	0.174859488	0.383206829	0	0.57378226	0.120186861	1.34219408	0.409580957
ELAVL4	0.640835409	0.344078784	0.487888151	0.230386753	1.026589722	1.66584094	2.164232477	0.380090488	1.861449295	0.688310395	3.144619495	1.188098549	0.228758277	0.158375948	0.729489615	0.164776631	1.809383057	0.383663556	1.213056344	1.424571591	0.636648875	1.128507495	4.128678479	5.152386121	1.274609971	0.67810605	1.580347221	1.443064566	0.162867192	2.698738448	3.810172893	0.749714848	0.290255459	1.95486976	2.35831402	1.077381808	0.987482893	1.784725428	0.308376891	1.559051851	0.824428956	4.158277053	0.612240016	1.989786014	0.175697439	2.613704995	0.123140041	0.428487798	1.171429435
FAM32A	6.915821008	7.465392598	7.218895645	7.746187037	7.705916156	7.024065053	7.224982759	6.725374698	7.195398094	7.038861005	7.412538433	6.924153186	7.702993022	7.407204767	7.72564955	7.243658177	7.288058938	7.456654524	7.142011371	7.41089885	7.66014436	7.596461776	6.534806349	7.408905602	7.384640769	7.138281636	6.869198178	6.862061251	6.48781787	7.341584808	7.052919145	7.081771738	7.23548785	7.607120949	7.253694436	7.670410417	7.757393296	7.219374757	4.684720551	5.913995283	7.538775986	7.138223698	7.95770918	7.236826317	7.704190209	7.100363759	7.410474977	7.123308489	7.382474057
FAM50A	7.024796395	7.574418206	7.231199584	7.283452795	7.258236918	6.937303122	7.118746853	7.018038465	6.717535394	6.895620319	7.598227026	6.563798045	6.658443505	7.494195267	7.018781477	7.406766889	6.412288732	6.355494361	6.792199473	7.11544149	7.319183751	7.518356775	7.003213817	7.881207136	7.22386868	6.875799964	9.147601648	6.391721818	5.709858011	6.923046489	7.047921448	6.660547702	7.748573123	6.910771156	6.519863912	7.178741562	7.58675769	7.819183326	4.586329609	5.079527756	7.368169708	6.539784548	7.459572007	6.66256636	7.685964333	7.205648251	7.48061277	7.860229936	7.309612489
FAM50B	3.790712812	2.596387298	4.645724141	2.375723976	5.582687775	4.775221155	4.47921819	4.580254328	4.735275537	5.606266315	4.975415592	4.222139594	2.620862231	3.724656419	4.273359321	4.109265622	4.153582519	4.93633044	4.783773382	3.353574503	4.568378624	4.314042696	5.070285813	4.917857024	4.184759998	3.374495386	3.202422532	3.805934296	3.875317342	4.786060805	4.501758458	4.265151121	4.270838735	4.004401125	4.290205487	4.903609465	4.359977893	3.784300053	2.939777077	2.720070095	3.489490519	3.927111365	2.553079702	4.778981761	4.493315662	4.210948442	4.598625508	3.248220346	4.189429525
FAM58A	4.829177032	5.62874318	5.10084056	5.845459575	5.946131176	5.457502171	5.403960873	5.131346063	5.181220265	5.6716532	6.312714464	4.987496334	5.359255922	5.63587415	5.492891709	5.429239545	5.010041858	5.186244534	4.913622806	5.886570468	5.525534016	5.706174843	5.255549349	5.89710235	5.957769352	5.055334066	6.594102711	4.972788911	4.370955035	5.617313823	5.807392351	4.824874071	5.619205572	4.627581043	5.033994056	5.549796509	6.23525773	5.68781504	3.656326808	3.828171953	5.436290974	5.669313107	5.561251597	4.964464743	5.686621808	5.674176033	5.344407039	6.400253506	5.279895988
FMR1	4.233345956	3.256713609	4.080335804	4.244961582	4.152755945	4.7853317	4.581646811	4.585942622	4.545519505	3.854686863	4.198336925	4.440590023	4.377323921	4.242550519	3.997312508	4.202530246	4.338614166	4.480888297	3.854911843	4.309876469	4.379612549	3.596459189	4.226306511	4.010620338	3.962288633	4.721492877	5.23481605	4.525328073	3.681589758	4.377632787	4.293725723	4.644643467	5.392866812	4.441766593	4.620963122	4.431085772	3.209063038	5.099438024	2.06396942	3.416764528	4.575264209	4.645642166	4.105732962	4.488623997	4.700191877	4.934573182	4.402511124	2.616919435	4.470821494
FRA10AC1	3.136477309	3.044578601	3.13752147	3.59887947	3.163857575	3.517185118	3.451995168	2.808627923	3.532472235	3.584988812	3.194607282	3.198330459	3.452264114	3.680234899	3.130616994	3.75229829	2.983124735	3.57956793	2.864169675	3.239687548	3.777332929	2.629140251	5.191610549	4.163569912	3.443126333	2.4455403	3.083436813	2.482041853	2.732656533	3.551643641	3.802039051	3.338434549	3.634024317	3.386640276	3.330051434	3.228281223	3.043205477	3.399564766	1.936266029	2.347647314	3.60388097	3.483741896	3.131054532	3.455618797	3.035479528	3.035125431	3.617960723	3.592010731	3.463761455
FRG1	5.80520694	5.872087087	5.176823335	5.829024072	5.284588632	5.758794675	5.531056817	5.251374169	5.50412079	5.46793675	5.525884869	4.973703893	5.804586579	5.378454327	5.764195331	5.635735075	5.528074189	5.689778334	5.243117418	5.673740104	5.514133537	5.633375661	5.355337398	5.731521256	5.644549846	6.048051157	5.688511313	5.630628135	5.164126459	5.353156998	5.522052956	5.164987294	5.349049077	5.650121285	5.616538251	5.668411205	5.266133369	5.42163892	3.367680231	4.12013807	5.992222162	5.9146548	5.660940134	5.48025671	5.637442031	5.488479838	5.500842308	5.307101955	5.816944972
FUBP1	5.711938596	4.818020309	5.697288811	5.751598933	5.619587793	6.573181022	5.713825549	6.201445411	6.113297694	5.855497896	4.593666649	5.863188399	6.429656899	5.518932474	5.512576445	5.745125418	5.802042425	6.33464199	5.421699196	5.675467975	6.103911653	5.660155478	5.696245074	6.590563658	6.039192892	6.636226858	5.756104379	5.431894216	5.205538657	5.986604228	5.896793772	6.118691111	6.25796628	6.151901187	6.004720043	5.719746644	4.646965473	5.843783363	3.69459385	4.922803227	6.075716139	6.349742096	6.168300218	5.917798315	5.911839895	6.245410066	6.205523465	3.382050178	5.719797039
FUBP3	5.513410384	3.696011673	4.766289061	4.998319443	5.246083669	5.845589721	5.295808684	5.452422229	5.4498051	4.899196496	6.101344361	5.207906745	5.569630691	4.977226701	4.889755352	4.690794852	5.163467626	5.376418424	4.832351807	5.062234382	5.050258634	4.373599354	6.208751667	6.012579859	4.981782054	5.966529661	5.108783891	5.39493617	4.724280144	5.316230956	5.303414313	5.673232065	5.354857758	5.929893025	5.339315509	5.349678858	4.159503006	4.841314256	3.1240752	4.37611895	5.425614907	5.573628364	5.408633077	5.395557799	5.444840373	5.259602817	4.915478499	3.336891847	4.997838659
FUS	5.724614453	6.50236429	6.050433574	6.690888755	6.591965145	6.886117956	6.719980528	7.062586428	6.409640814	6.709110996	6.203615684	6.194686375	6.57250322	6.723666002	5.928564713	7.025377405	6.105538631	6.235825001	5.991583998	6.260902593	6.998322729	6.351527594	6.385469541	6.979847448	6.836821276	6.53907923	6.281485997	5.77847694	5.701636278	6.529087521	6.654161666	6.046407601	6.150470556	6.493105696	6.10929917	6.66550221	6.552008371	6.302921495	4.042212777	5.199410666	6.532506977	6.674921457	6.15096263	6.691428488	5.972614705	6.715530166	6.728229362	5.021806918	6.701123728
GEMIN2	3.19300012	3.547881558	3.624008378	4.045201733	3.71302715	3.917106569	3.728866915	3.43044478	3.458357708	3.724871342	3.558859001	3.286196811	3.440754593	3.171931125	3.379022928	3.438197457	2.97210288	3.551859274	3.054518148	2.950988853	3.564853331	3.422313351	3.580397344	3.66850358	3.766391296	3.677098788	3.574286131	3.227046345	2.848659383	3.356524958	3.755132164	3.886705071	3.592596577	3.605916948	3.381361231	3.479914768	3.361433066	3.324218028	1.357714269	2.222859451	3.641303924	3.714692066	3.71308607	3.585622984	3.364510767	4.145216	3.641047579	1.894206312	3.853089551
GEMIN5	3.091164044	2.826806392	3.99734079	4.194478736	3.812808518	4.51185632	4.346128647	4.104022788	4.179604412	4.405139334	4.262971873	3.922863002	4.100128239	3.560357665	3.699273367	3.486142362	4.206218692	4.120402464	3.719633487	3.535564435	3.595628875	3.643716388	4.51354092	4.013472349	3.487553853	4.424603315	3.443966898	4.196431706	3.342463213	4.054770666	4.446549082	3.812221164	3.802465775	4.292460285	4.457419887	3.909777394	3.157297745	3.605610648	2.093658608	3.130276879	4.135985463	4.645601103	4.40394057	4.289094086	3.093663294	4.046932279	3.82858078	2.128159851	3.880953174
GNB2L1	9.09498484	9.221285072	9.516707092	9.675357802	9.418955755	9.123143985	9.233562356	9.094396977	9.120301031	10.04956533	9.410502008	9.08685222	9.479095534	8.96102756	9.315359104	9.565247109	9.348402567	8.804539723	9.02561502	9.040203486	9.366047456	9.465119115	9.575904907	9.208840037	9.163079475	8.816915973	9.069388888	9.025815255	8.45596271	9.071113224	9.386525579	8.888903808	9.71771404	9.133714927	9.167108825	9.04296955	9.051429162	9.317255171	7.963954033	7.789727222	9.989059645	9.277887753	9.883089211	9.158640458	8.544078951	8.733314449	9.022569905	9.684265034	9.073603915
GPATCH1	2.425000768	3.32086524	3.103600735	3.701757067	3.456408938	3.741999815	3.146374651	3.731574046	3.970332649	3.604527059	3.627052042	3.702460416	3.787442425	3.241964177	4.095770648	3.862192587	3.567804617	3.690265013	2.911769375	2.900872727	3.567347583	4.142318062	3.70125193	3.751491618	3.754827068	3.19003641	3.725871981	3.214577569	2.759384351	3.713046743	3.209395131	3.814257662	3.944329807	3.649409468	3.344806357	3.767680129	2.987634802	4.021740689	1.660626578	2.444086711	3.605458916	3.755193057	3.683324291	3.427494614	4.271058565	3.920218053	3.54442854	2.949688729	3.79746151
GPATCH3	3.906953169	4.76715342	4.542680603	4.948588134	4.506410637	4.560860659	4.839229531	4.494311096	4.880501019	4.216288725	4.862433156	4.496611008	4.739455351	4.289753853	4.559438606	3.913005999	4.3493454	4.437772789	4.531914523	4.141472986	4.292736043	5.090506863	5.115485123	5.779257611	4.665706422	4.202307899	4.542877914	4.373872242	3.696879171	4.739727778	5.027520207	4.366425552	3.947246366	4.431894667	4.565893907	4.92590557	4.676451002	4.162726657	2.735595999	3.352477724	4.623637739	4.810774141	4.922111322	4.815371153	5.060848436	4.764166047	4.671948714	4.659516645	4.963797229
GPATCH8	4.539444997	2.90822688	4.366985158	4.631490316	4.135494488	5.248473069	4.512508271	4.605689771	5.175142898	4.54445856	4.503192795	4.577044218	4.554423898	4.529517232	4.773599058	4.432854729	4.520695595	4.783916139	4.267171374	4.438855311	4.41357693	4.115746609	4.64624204	4.951881435	3.597761784	4.940724903	4.081127482	4.456743757	3.9060278	4.728518995	4.651075441	5.023901174	5.439374923	5.197908098	4.882636017	4.730828812	3.260693236	4.553613379	2.311943257	3.806495289	4.666071786	5.033505684	4.756626098	4.670850754	4.603109436	4.865004745	4.82227364	2.169125107	4.374546808
GPKOW	6.118257662	6.05246821	5.945364946	6.668184949	6.449226044	6.009753044	5.52335689	5.943043736	5.918282105	6.077825428	5.73133271	5.5466867	6.064663243	5.736196568	5.897690096	5.379354442	5.750978681	5.685420741	5.520890536	6.105188279	6.013950259	5.838581174	5.961415693	6.507428211	6.265969602	6.135547398	5.511460855	5.364636593	4.877404285	6.025483698	5.719735282	6.086359323	5.612204777	5.724024006	5.675407177	5.816146823	6.052238609	5.82214845	3.412488099	4.314650713	5.992645152	5.914361861	6.115210682	5.736209969	6.039274577	5.709261121	6.035245667	6.021936322	5.929030452
GRSF1	5.789631621	5.162105478	5.578816922	5.665521869	5.335872797	5.973679374	5.368601673	5.544970124	5.539582041	5.51458436	6.260302904	5.244809383	6.074786405	5.467316972	5.627955191	5.588126817	5.601041289	5.708188045	5.160829061	5.94209987	5.111686512	5.31643199	7.26313059	6.755257903	6.017972589	5.83471151	5.489059414	5.658698546	5.042663064	5.522984826	5.882876077	5.464379597	5.406955203	5.821658556	5.669402078	5.339834677	5.55668505	5.833879375	3.560002334	4.624216942	5.579895307	5.97264727	5.667589404	5.71652098	5.672128416	5.629996712	5.373588405	5.140241445	5.690351559
HNRNPA0	6.336196915	5.737556414	6.313424156	6.33577103	6.433178621	6.376158948	6.624164815	6.091241351	6.145009688	6.424089753	6.350224218	5.992607416	6.177858813	6.299825311	6.225417143	6.180734072	5.968097281	6.105847272	6.007867629	6.184697139	6.218570021	6.004561644	6.373819989	6.650663813	6.627634847	6.133347413	5.504589057	5.423418625	5.308029174	6.213290801	6.324111085	5.967696341	6.500224996	6.29304862	6.263858908	6.369194923	5.781859172	5.90450672	4.128114464	4.626305697	6.330867561	6.284244613	6.386775704	6.376854299	5.996234839	5.845373702	6.25329911	3.973089168	6.235817852
HNRNPA1	8.233584976	8.431701512	8.59906541	8.514482987	8.381775938	8.290688843	8.681337313	8.549711778	8.535212387	9.180090803	8.734409665	8.306559764	8.915060672	8.254135219	8.690729558	8.874138402	8.87954537	8.387010406	8.531560299	8.168124656	8.812976668	8.540646542	8.427554647	8.371451483	8.760358849	8.608853067	8.509243492	8.182206813	7.850233307	8.396117105	8.640621558	8.600051252	8.963025746	8.408296087	8.666848087	8.395402459	8.680576416	8.225647645	6.474572789	7.101021045	9.005838856	9.047934903	8.352042559	8.623912409	8.248270621	8.411398903	8.24147431	7.490536542	8.475542098
HNRNPA2B1	8.089072046	7.897933388	8.238227557	8.445465278	8.230203332	8.677190658	8.182843734	8.263201486	8.281098006	8.288677806	7.699680502	8.070110596	8.56664878	8.360659556	8.021741026	8.477132093	8.018505695	8.724225783	7.935320051	8.446701965	8.597815335	8.121322108	8.2632682	8.593068645	8.411579259	8.766488426	8.395488208	7.83662429	7.921760487	8.142099798	8.253471516	8.08548348	8.769002507	8.304978987	8.316122417	8.319285949	7.995447243	8.455502229	5.627238797	7.076268021	8.601661207	8.510245962	8.610631474	8.405128143	9.088632551	8.62320273	8.25441335	6.698569614	8.551439096
HNRNPA3	7.623788109	6.794991396	7.244065784	7.143517205	7.26509091	7.531346922	7.221532819	7.084426247	7.148424958	7.065360233	6.564935936	7.138017352	7.490300983	7.306446826	6.924187697	7.340642837	6.962346116	7.274828182	6.801704825	7.099987163	7.639267594	6.908000581	6.930463158	7.498823411	7.09666558	7.636886712	6.904798902	7.08041404	6.604664513	7.178489117	7.291955324	7.161376025	7.673431075	7.436186131	7.284823866	7.177978919	6.958380051	7.309739685	4.506908357	6.073983601	7.590456166	7.726495795	7.531265998	7.225130448	7.476631172	7.445809716	7.108856629	6.165400516	7.340807124
HNRNPAB	7.799402088	7.945828802	8.157503833	8.217848079	8.489837624	7.787565632	8.066222327	7.503967834	7.524856234	8.449298962	7.469379578	7.462079138	8.32758717	8.157185709	7.845458261	8.368179852	7.853603959	7.772995966	7.597145009	8.401590444	8.303502196	7.967625361	7.364730523	7.291904167	8.632272459	8.063971657	7.175595999	7.772912274	7.210414421	7.579757167	7.884866653	7.466789544	7.390439684	7.675479597	7.998399583	8.014349051	7.653220775	8.480341039	4.600081828	6.197038772	7.98751495	8.087848869	8.15806579	7.816447537	7.68867315	7.528820276	8.305073311	6.220761341	8.076959337
HNRNPC	7.460896896	7.210207166	7.541414138	7.301300734	7.378383121	7.838304476	7.229051826	7.35222355	7.017948844	7.655423877	6.546804043	7.105285052	7.739762775	7.083319262	7.104307688	7.292677599	7.38884129	7.441749433	6.796730592	7.106843033	7.603709902	7.108201329	7.261886508	7.718069643	7.183084685	8.112642681	7.448070718	7.14533332	6.668311072	7.137394238	7.290141507	7.34788362	7.539486938	7.480333854	7.417034252	7.10080538	7.307759136	7.629075234	4.554199303	5.975211644	7.641450614	7.562259097	7.527542963	7.400616168	7.528169637	7.688647558	7.224739973	5.696360193	7.20950787
HNRNPCL1	0	0	0	0	0	0.207763585	0.226084664	0.081682918	0	0	0.096409695	0	0.063891319	0	0.095084589	0	0	0.119235575	0	0.07500165	0	0	0.094337809	0	0.082975305	0.195285685	0	0	0	0	0.107111726	0	0	0	0	0	0	0.086667288	0	0.044655183	0	0.066991239	0	0.080563984	0	0.175147303	0	0.099774293	0.095583034
HNRNPD	6.986789292	6.815142206	6.682090719	6.636479967	6.241623305	7.007844943	6.62070478	6.962386182	6.755842835	7.09346943	6.161405023	6.71192003	6.854560029	7.010346355	6.651505958	7.330808512	6.435267804	6.710928024	6.246550214	6.969054153	6.935798666	6.877151088	6.070799166	6.930008023	7.071256187	6.911827768	6.583135492	6.091985313	6.20443078	6.644382141	6.592323096	6.3387718	7.108971918	6.684390601	6.518482618	6.624533123	7.120560274	6.850613862	4.349197742	5.382076365	6.932172716	6.838431828	7.116178212	6.80667139	7.237193736	6.47136817	6.703365951	5.648606796	7.123622897
HNRNPDL	7.56418452	6.955208239	7.297595291	7.033350352	6.630692348	7.454140261	7.616083551	7.413060244	7.463823778	7.474620696	7.14503675	7.340634133	7.277807205	7.682677006	7.24383456	7.908688846	6.933659577	7.287047464	6.826155343	7.332783346	7.429245468	7.33234454	7.112106093	7.787091147	7.34319464	7.219954302	7.270929032	6.324439394	6.938244898	7.532816232	7.650539456	7.148757829	7.980146456	7.250697786	7.083124859	7.023333088	7.208946236	7.260752534	4.837491341	5.911311046	7.739558349	7.818962981	7.466075233	7.645416495	7.971546362	7.324286209	7.48967379	5.698499691	7.758740939
HNRNPF	8.403464289	7.344860822	7.983316056	8.630919205	8.554854985	8.506838905	7.842211047	7.696102501	7.974746975	8.579813824	6.669736927	7.658476497	8.516289153	7.893928862	8.160532636	7.813909791	8.042895563	8.159468503	7.832576799	8.116685251	8.057507404	7.502988404	7.03570017	7.714322734	8.398479876	8.530401226	7.407721411	7.951728226	7.320209112	7.814799123	7.953421046	8.450015388	8.592670059	7.995835308	8.073166314	8.00387581	7.457854225	8.119062392	5.01110799	6.774122086	8.143951025	8.061783308	8.320635189	8.069366831	8.155553652	8.195635134	8.081812468	7.372895305	8.075863445
HNRNPH1	6.630278583	5.862657508	6.372502713	6.654278644	6.131741559	6.891912268	6.867797522	6.746973256	7.343720183	6.249124786	6.679734929	7.096080593	6.512810417	6.395371648	5.900894237	7.251896725	5.877040152	7.162210315	6.250307232	6.196842114	7.390942122	6.598845711	6.655894649	7.389115293	6.818027704	6.127407042	6.366762561	5.969052779	6.303531327	6.912376714	7.09587075	6.135126	7.03258936	6.682736657	6.753566269	6.651600107	5.536259772	6.855608507	4.408529128	5.689616125	7.2638523	6.963135305	6.973855806	7.074473385	6.538276121	6.776019758	7.208508341	3.584331565	7.130804196
HNRNPH2	7.119526659	6.535345167	7.27199909	7.461210086	7.348555464	7.765372766	7.352972691	7.270145464	7.12531642	7.130677475	7.254918444	7.013769648	7.725919982	7.020344152	6.909062425	6.899706584	7.558761494	7.587844556	6.797570153	7.385699253	6.977210068	6.509234503	7.257925246	8.032945568	6.869234867	8.203518254	6.687544604	7.400214273	6.778925199	7.192450937	7.480468563	7.745847829	7.761237221	7.46383097	7.598987876	7.38728885	6.49509548	7.649586595	4.649456327	6.06022047	7.275526306	8.141518233	7.183199397	7.365626254	7.617927022	7.859082373	7.094715324	5.972261731	7.303605587
HNRNPH3	6.323767385	5.655658999	6.32666442	6.238346914	6.332788383	6.796788755	6.397078317	6.176473707	6.450366491	6.345702242	6.007892454	6.123992561	6.799545544	6.223284628	5.947556634	6.585585138	6.23209556	6.48604403	6.005957073	6.192575205	6.277364484	5.884489361	6.624281096	6.79291719	6.063912374	6.510993675	5.810241318	5.930160162	5.852047034	6.292620144	6.440039325	6.456961035	6.74646888	6.60514107	6.591090024	6.47973595	5.793375395	6.274912689	3.530554459	5.198675763	6.55420091	6.578250747	5.914905895	6.697147098	6.76907655	6.631213274	6.351827918	4.380663523	6.616424638
HNRNPK	8.486750836	7.801081744	8.280381062	8.642378288	8.540045066	8.866374284	8.514398105	8.607111729	8.580301444	8.631327765	7.755427585	8.282332249	8.83984465	8.243045201	8.478058902	7.999419183	8.799996959	8.718089843	8.23651989	8.53089784	8.506487008	8.026751229	8.271686046	8.929654891	8.533915178	9.208342471	8.389057235	8.453769978	7.977074603	8.422353569	8.527118862	8.690986136	8.588958965	8.862812452	8.708369924	8.470222437	8.269574271	8.540268429	6.210085432	7.38345916	8.676633905	8.985118916	8.738019239	8.575267675	8.879742355	8.544440689	8.483732729	7.114514455	8.332722088
HNRNPL	6.722999743	6.544227521	6.716427214	6.731928627	6.420655408	6.544112708	6.405332359	6.618282607	6.799700504	6.756024583	6.105659204	6.657980986	6.860960043	6.571350264	6.623807322	6.692949828	6.596546802	6.784926426	6.33482346	6.501696479	6.737497977	6.765609257	6.280653259	6.892842203	7.084987513	6.818431333	6.992769779	6.512321402	6.030536574	6.651318085	6.491940888	6.643061566	6.997059221	6.686905291	6.639911276	6.480948696	6.603220461	7.782359725	4.31790163	5.502607642	7.268587316	6.656152156	6.804070015	6.515122169	7.425909464	6.832428744	6.604276831	5.649502531	6.71587665
HNRNPLL	3.053932784	3.658411998	4.417073319	4.539771724	4.64132008	5.073605531	4.972648156	4.376616728	4.707689029	4.282906601	3.668469796	4.416139134	4.78559624	4.03014273	4.256291648	4.477328777	4.507011011	4.80422715	4.173711775	4.161108428	4.116262825	4.106282522	4.157040407	4.497660685	4.228191489	4.853359483	4.222187812	4.575958101	3.963715665	4.497398417	4.25523442	4.771444488	4.896806829	4.927706886	4.968005855	4.591169919	4.017675636	4.273650879	2.269526597	3.621539802	5.049378612	4.847732075	4.873348699	4.667901557	4.818596158	4.910664631	4.341532431	2.965250713	4.451230608
HNRNPM	6.42722456	6.873317398	6.874326159	7.190492087	7.209911935	7.09015367	7.144493477	6.501838242	6.926017163	6.988306819	7.004652177	6.568347687	6.738003918	6.899163434	6.95617155	6.688629437	6.452793515	7.108672955	6.762219988	7.103388589	6.96686866	6.612151864	7.004381204	7.400651257	7.630547794	6.768869335	6.44990192	6.399442388	6.278950022	7.092809758	6.975106869	6.615891432	7.283172808	6.739407746	6.804298994	7.169463548	7.514214311	6.862695291	4.785119669	5.279326115	6.628789649	6.958359977	6.767235898	7.219170673	6.872039944	7.067751117	6.89068923	6.048002504	7.407270581
HNRNPR	5.627090275	5.106925148	5.715766858	5.654249089	5.923832208	6.355299	5.937126387	5.752798296	5.710018585	5.696051162	5.015268541	5.53102175	6.522113981	5.875894602	5.399281819	4.947311749	5.939494031	6.038674227	5.281818388	5.866326885	5.142620954	5.330555492	5.566733976	5.994149996	5.673279704	6.34020904	5.814105363	5.629672646	5.393246927	5.736144678	5.857243213	6.103440535	5.980441843	6.254769839	5.996082064	5.680131385	4.782557507	5.868897818	3.180670168	4.791694674	6.242307169	6.478717476	6.127596996	5.953111232	5.8393157	6.101919514	5.645814041	3.347485812	5.835771139
HNRNPU	7.50689273	6.763026966	7.011734564	7.2713215	7.174165344	7.64926121	7.194641519	7.506489353	7.193796226	7.429570852	6.530284723	6.995697549	7.475531588	6.928226703	6.889661067	7.011018963	7.308593946	7.208255365	6.889143141	7.085878021	7.315115424	6.681840359	6.961065334	7.538867205	7.105864628	8.103658006	7.1272146	7.099854388	6.348646055	7.146330733	7.242225327	7.225938165	7.607243185	7.412592615	7.485431048	7.21793169	6.908541014	7.242055077	4.882273088	6.039523073	7.403136493	7.541212816	7.41269792	7.363286564	7.348998345	7.436742539	7.277909441	6.430432689	7.043503244
HNRNPUL1	6.46230464	6.510725528	7.03550467	7.344010902	6.863475017	7.366700639	7.039061525	7.524990144	7.368590447	7.195430719	7.025718565	6.969174124	7.277416913	7.037894622	7.07072078	6.959769908	7.020444591	7.048484301	6.780235784	6.757365022	7.060793395	7.176953037	6.426108443	7.202678605	7.215707728	6.775677556	7.388306714	7.463384262	6.353605451	7.193798485	7.091513533	7.671225897	7.643794961	7.53843784	7.150544072	7.191755818	6.766875168	6.532751213	4.754802429	6.102069262	7.43917535	7.231443693	7.464708993	6.973950541	7.666557877	7.355756945	6.976097468	5.968789644	6.750462089
HNRNPUL2	5.441324341	5.762230717	5.916188469	6.315292565	6.194791214	5.79351734	5.91613938	5.948006298	5.844787144	6.274415112	5.3432309	5.425100462	6.112101239	5.878973918	5.708924278	6.36938616	5.840436299	5.762429468	5.529811644	5.819338662	5.841801454	6.131288509	5.580683621	6.003805383	4.919172632	5.670818818	6.155903864	5.582964439	5.127582257	5.764300912	5.791900081	6.130727386	6.272424484	6.014719692	5.668480017	5.993914595	5.970248906	5.772558676	3.381450644	4.463621367	5.560735724	5.872054491	5.809740919	5.833443013	6.198985075	5.659820552	5.849843032	5.521195979	6.005081389
HSPA1A	11.23129258	7.683882545	7.125777676	7.035229021	6.606272202	7.230205307	6.121075808	7.244656298	6.190294789	5.194134086	5.789722656	5.701496254	7.867356951	7.022311765	7.595282576	6.988957914	5.858098401	6.456614452	6.065140116	6.199718494	7.428004406	6.866539877	7.812269955	6.514288785	5.551549593	9.851605589	7.181285119	4.780806105	5.19575206	6.222586655	6.016698237	6.718753022	8.019037693	6.673511348	6.962570306	6.413440555	5.65226338	7.454610189	2.781900265	4.391994682	7.28690477	5.163992865	6.993422347	5.99817814	7.402530371	5.429670169	6.849431624	6.421510657	6.915322973
HSPA1B	10.37954865	7.288450458	6.942082472	6.770171262	6.35259347	6.908990283	5.404457989	7.447538273	6.379342075	7.819242346	6.66509487	5.63045673	7.466595912	6.240304284	7.900281377	6.480900314	5.801203848	6.692804412	5.986838047	6.128644262	7.152780278	6.873897185	7.666089521	7.554925473	6.352557713	10.04346705	7.464029021	4.626055315	5.242849618	5.845255766	5.898982837	6.063433116	8.181235937	5.575058401	6.871718568	6.440597398	5.626710997	7.547810603	3.161775013	4.237777123	7.603116893	5.698967678	6.816291962	6.275088351	6.738256409	5.560775849	6.372774896	7.367643354	6.867625056
HSPA5	10.71925061	8.736176547	9.09627732	9.32704203	8.93011342	10.32028274	9.338852327	9.358558813	8.640170053	8.929183231	9.149443118	8.702742761	9.326092252	9.283554499	8.488183125	8.26611639	9.046970719	9.161084394	8.819619976	9.482106341	9.594516648	8.668825485	9.871833567	9.730496082	9.17074369	11.12462518	9.690865717	9.441375596	8.775469325	9.063064312	8.803173797	9.339312627	9.253065003	10.07715987	9.946259892	9.27498828	9.315291812	10.03925369	7.413500956	7.859695728	9.626708836	9.457563316	9.49806314	9.313085293	9.107011279	8.991434031	9.345994804	9.024885931	8.906518084
HSPA8	9.962059298	8.343881364	9.506280132	9.836965521	9.277364121	10.20026528	9.634997393	8.622945159	9.20001413	9.066829244	8.827100954	8.362333094	9.636168873	8.538356252	9.255530314	7.598447307	9.247195544	9.821639559	9.286051113	9.475911588	8.184034343	8.404888109	10.12739117	9.934209834	8.299686159	10.11187416	9.158172806	9.592977108	8.598421372	8.972104558	9.363433869	9.574966945	8.769970583	9.677116039	10.291923	9.574531308	8.969966017	9.091589684	6.7943994	8.410367	9.067849766	9.697717759	9.423925563	9.280018437	8.463120342	9.601092941	9.043341005	8.101295566	9.306743323
HSPB1	11.78457368	11.65326185	10.68787999	10.55897179	11.13212359	10.20877686	10.67460382	10.26033817	10.31251276	10.22201163	9.976013111	9.407451931	10.40249714	11.03391737	11.87247423	10.76609637	9.545532812	9.310117416	10.47469226	10.90956545	11.29262278	10.52461556	8.826309322	10.19529552	7.171924129	10.17312665	10.04183798	9.382581246	9.042824531	10.19101076	9.526762336	8.772377133	10.82361416	10.80356968	10.01455421	10.55522488	11.29093381	10.76299894	6.976551811	7.723072051	9.765705629	8.758812125	10.35015869	10.0718324	9.369294616	8.812997765	10.92638221	9.87082732	10.45639955
HTATSF1	6.218964878	5.613586043	6.400787453	6.863167511	6.61063816	6.95433615	6.620519428	6.626464972	6.402180786	6.592389239	7.369468158	6.164833586	6.325504705	6.426067098	6.454088954	6.304185949	6.490049733	6.749029712	6.099174168	6.623566766	6.12768333	6.269510326	7.701044812	7.406219984	8.237399508	6.641536162	7.687492389	6.340908406	5.937849606	6.45049001	6.877578384	6.864066293	7.450946308	6.825296224	6.655890839	6.496814537	6.226797173	7.054269529	4.269721446	5.271386687	6.550837057	7.147496487	6.831305971	6.638736144	6.783666097	7.18988478	6.273008204	4.69182717	6.604748356
IGF2BP3	0.204774029	0.328386486	3.055370167	1.296920911	3.174138536	3.1780632	0.579922956	2.199166137	1.253407895	1.277167703	0.121372715	0.587347199	3.793116199	2.118862962	1.648111096	1.36156453	1.12427054	0.830349004	2.405154195	0.20238703	2.033297022	1.418842359	0.040691805	0.04882582	0.023904911	3.664410893	2.827515015	0.441847628	0.220320197	2.289773079	1.543038612	3.505583703	3.583442699	0.979024907	0.972234882	2.206530782	0.864382131	2.447784236	0.035618261	1.220838154	3.132174092	0.76912399	2.035432494	0.285477969	3.348053771	2.441543529	3.088877985	0.071106388	2.026340839
IK	6.440552515	6.327020731	6.574801122	7.01367717	6.82028238	6.776866218	6.412193423	6.804635921	6.725816897	6.774850354	6.686548006	6.364543656	6.924495856	6.313000283	6.819390356	6.676493477	6.596167297	6.774996972	6.19783122	6.709406233	6.739291641	6.719028797	6.719648917	7.080710973	6.670220657	7.595282844	6.326272184	6.118356658	5.748411738	6.450352959	6.463550713	6.33734031	6.698792556	6.853448076	6.688620983	6.630769941	6.232206653	6.695888714	4.190631025	5.077271035	6.813562324	6.879852246	7.095000542	6.602355345	6.371247844	6.597795699	6.568163723	5.215943966	6.736569768
ILF2	8.030629691	7.421698533	7.99404123	7.820029922	7.556230449	8.572718952	7.833156118	7.833831902	7.640875699	8.368117153	7.082422643	7.428808643	7.819988933	7.834876497	7.517470319	7.581412215	7.700529913	7.815890013	7.608216022	7.647350124	7.679435432	7.707158323	7.656877876	8.113665602	8.364833283	8.454086928	8.387929606	7.949666955	7.263317965	7.825929168	7.975546302	8.043433689	8.244778692	7.993086544	8.120411682	7.640611304	8.366033349	7.689812497	5.363843937	6.426460943	7.892545488	8.187334394	7.929392392	7.725292974	8.347247096	8.491149686	7.730237081	8.033280717	7.841052524
ILF3	6.198434238	5.719517255	6.215442133	6.719837719	6.216824594	6.658172578	6.258172849	6.035136582	6.660280962	6.689164624	6.415421574	6.351803344	6.48702164	6.153752746	5.871704705	6.801089393	5.833850882	6.302620403	5.979046308	6.289308997	6.862854743	6.436631718	6.128548031	7.026149894	6.705593956	5.866257879	6.130508166	5.855418157	5.504405852	6.484915833	6.467007676	6.151328976	6.714000217	6.35936362	6.266495071	6.387956941	6.183155315	6.310579089	4.143758598	5.191369913	6.530296393	6.562908006	6.092860832	6.357160755	6.631046601	6.448501368	6.27712277	5.269653415	6.391359633
INTS1	5.238906195	5.862997941	5.04892633	6.20486916	5.766181538	5.900939835	5.415465172	5.909061608	6.058726854	5.576674105	6.518327643	5.631960316	5.305231075	6.04252061	5.444141028	6.099031612	4.530866446	5.48954734	5.367798487	5.630415333	5.454468194	5.462799255	6.068500716	6.550183673	5.878530325	4.277545904	5.958735234	4.241350752	4.58030279	6.410089646	5.426972387	4.709637977	6.331708847	5.581385816	5.365856649	5.790489514	6.165132992	5.609949077	4.026123915	4.05553823	5.767636351	4.525728284	5.91954974	5.617780839	6.382100461	5.485057025	6.188048729	5.234959127	5.775530335
INTS3	4.384542554	2.639977107	4.049395087	4.353338276	4.02192001	5.275096491	4.507198601	4.784758566	5.432340473	5.312253313	4.629268568	4.704923307	4.418843449	4.45343779	4.3715493	4.789829722	3.944339958	4.768998588	4.264773364	4.024751784	4.610079165	4.251235251	5.042912301	5.408426043	4.423507602	4.486397432	4.560075435	4.623576785	4.011669533	5.063722973	4.814517671	4.440742693	5.355051015	4.51696362	4.697061995	4.256221622	3.158967037	4.830115396	2.403666205	3.788179794	4.504446524	4.581504894	4.461807507	5.207612695	4.555996083	5.722425674	4.918386152	1.430436603	4.696629766
INTS4	3.486691402	3.420543524	3.833543159	4.161900592	3.67561149	3.85559588	3.64069789	4.016205373	4.104160865	4.095357584	2.795814612	3.753471242	3.981031037	3.780272003	3.936026529	3.884699801	3.767380317	3.980694768	3.790088744	3.739358558	3.807721194	3.985011221	4.40161827	3.934444128	3.556931608	3.85076012	4.030849132	3.530310584	3.09918261	3.886605975	3.714809218	4.12750441	4.378927258	3.862317783	3.819590032	3.913900347	3.416088514	4.319267001	1.996793992	2.638670171	4.077604227	3.848147209	4.345164386	3.929805515	4.118045086	4.037751214	4.185409098	2.790405412	3.877035871
INTS5	4.251258684	5.232025745	5.144896228	5.907143632	5.470832189	5.323268864	5.232494421	5.110306969	5.601501023	5.52851928	5.116044208	5.133979502	5.224492209	4.735119409	5.441869012	4.813087309	5.174215109	4.935184549	5.15901854	5.19855423	4.873564665	4.983529662	4.938823654	5.644056692	4.7729594	5.27050627	4.614345462	4.916543436	4.177830863	5.359349222	5.375673673	5.013635538	4.951105504	5.110104961	5.398567575	5.330397021	5.493947962	4.789996512	2.941738382	3.845807684	4.594152372	5.389061415	5.272821664	5.313260333	5.166890178	5.032477577	5.485965632	5.171035681	5.244614741
INTS6	2.561140016	1.38815368	2.325295602	2.657724207	2.259155825	2.726361957	2.621689308	2.446574389	2.910233952	3.200119441	1.849207	2.628425501	3.085300548	2.210447548	2.492754549	2.66896217	2.65537475	2.916714267	2.226009453	2.370313444	2.578215957	2.134292818	2.468243168	2.424164388	2.614221805	2.633123281	3.222541271	2.357183641	2.744738229	2.806697428	2.591961155	2.95072043	2.901215468	3.098741932	2.927930968	2.639329188	1.965863238	2.740141217	1.556558692	2.479336842	2.606647248	2.88709269	2.793310049	2.681068187	2.624157173	3.377597227	2.513567293	1.464574221	2.637936299
INTS7	4.114374843	3.080295494	3.844458923	3.634042273	3.822764051	4.120421645	3.630132386	3.568944808	4.198932252	4.764175479	3.195007691	3.490316978	4.173032806	3.709865542	3.958225858	3.443637006	3.63513223	4.521535498	3.446739043	3.659082781	3.961147141	3.488098994	4.850107404	3.578924822	3.726384961	4.807838489	3.81925299	4.104190537	3.337316875	4.133478663	4.118111856	3.697946365	4.06581358	4.035434309	4.141206634	3.9331415	3.023733404	4.1685737	1.978253427	2.77623624	3.578226248	4.466581546	3.460861355	4.025554863	3.816913729	4.48327486	3.379049455	3.632215405	3.986819399
ISY1	4.09316958	4.824782571	4.710119767	4.801842655	4.034730714	4.579081617	4.362541781	4.396221395	4.356257558	4.55781847	4.161527659	4.276739703	4.49295401	4.294501592	4.595633733	4.310072914	3.976394278	4.223689043	3.946822287	4.1470839	5.275078621	4.595658915	3.000698936	4.581604032	4.484703059	4.599050762	4.530124239	3.843483961	3.372546593	4.500663771	4.483420207	4.223164789	4.462376619	4.412218986	4.226323928	4.386425564	5.367833959	4.222983633	2.194883594	2.881520933	4.738257793	4.482014136	4.723799353	4.128911315	5.346715263	4.223953369	4.535004536	5.062291876	4.262264916
JUP	9.219382748	9.33322672	8.73692501	8.637595019	9.176204395	8.709417029	6.202819088	9.800116291	8.28828228	9.028165053	6.928838878	8.390880756	7.748335604	9.595184119	9.242592757	8.872224491	7.948257896	7.844125733	9.150505587	9.848566984	9.407902172	8.627159467	7.133471365	7.68148903	8.560944833	8.436616599	9.348490855	6.79381667	7.473186136	9.06675865	8.064107206	9.204719199	9.6047898	9.197292671	8.065822848	9.155002719	9.926217477	9.247176539	5.050095462	6.408846412	9.061602776	6.77958483	9.103527216	7.85390079	9.882827197	7.584447978	9.947391017	7.644264212	8.740925671
KHDRBS1	7.137897031	7.079463374	7.122166193	7.552892248	7.279366902	7.574335782	7.226028824	7.362749364	7.258699603	7.364015093	6.706668547	7.175583598	7.627766215	7.200522803	7.120479951	7.169871164	7.390185847	7.291253352	7.078186148	7.336081302	7.336245618	7.054284076	6.862429583	7.739210935	7.308489933	7.492132945	7.326254649	6.934607163	6.658463708	7.350023156	7.256150805	7.559376389	7.66851585	7.601027423	7.324968416	7.270764509	6.988536893	7.288634041	4.828670644	6.105610764	7.490667901	7.592306117	7.527621492	7.341897718	7.743094107	7.431542495	7.437936509	6.318462351	7.315338076
KHDRBS3	3.019117959	1.852764001	3.285506118	1.081126217	1.427852376	3.66583896	3.15693194	1.660253218	2.539904009	3.329600483	2.526592671	2.2496357	2.647382898	2.430922291	1.86418935	3.190656637	2.898437424	2.345292419	2.285812688	2.917119448	2.089213471	2.001092027	4.630523257	1.241252773	3.184717239	2.270847536	2.592040339	3.679021371	2.451530852	2.778165207	2.686855748	1.843982071	2.753584216	3.36171204	3.107122132	2.281113301	1.903718186	2.192060737	0.696114272	1.478314101	2.876736044	3.172501287	1.543992639	2.587500233	3.660861629	2.302509219	2.660538453	3.021943554	2.735948266
KHSRP	6.901534616	6.313514981	6.73110223	6.874460363	6.949719652	6.579327233	6.832199066	6.396399135	7.070588593	7.230430259	6.825450644	6.814428944	6.824833003	7.020585778	6.873448877	7.020071455	6.139054085	6.702496514	6.593976758	6.461891937	7.208544708	6.303269324	6.663948866	7.090449229	6.70210209	6.190046725	6.589290156	6.2149621	5.959014027	6.859418475	6.520040684	6.388337465	7.407400034	6.717969028	6.769829394	6.999944305	6.967428753	6.73978941	4.731621265	5.566875329	6.865299979	6.545722428	6.434005911	6.800692931	6.832609124	6.863500502	6.988394027	6.23663993	6.73378763
KIAA1429	3.886678421	3.14099821	3.880790732	4.905296791	4.246218741	5.207185129	4.304939395	4.159844866	4.467740208	4.117438473	3.467793955	4.023081772	4.864837022	4.145154147	4.221431448	3.773055975	4.587576879	4.514498976	3.874057614	4.392598233	4.004846916	3.887950434	5.424469791	4.670524453	4.109216776	4.713569359	3.851908442	4.551146252	3.699809125	4.251287418	4.355039123	5.191358701	4.57705605	5.286671302	4.584541149	4.236705406	3.937054834	4.181239326	2.64382978	3.500297785	4.005286891	4.717909252	4.555614627	4.451296727	4.712041128	4.729183325	4.307223381	3.159687897	4.15650708
KIAA1967	5.314001515	5.799484269	5.026765566	5.461781478	6.000636215	5.831519471	5.600336552	5.859696403	5.871510927	5.829896661	5.713477037	5.473741946	5.09138275	5.723451872	5.696027098	5.954321103	5.356141556	5.56999408	5.422148964	5.131537914	5.423249071	5.769126673	6.115865713	5.318207044	5.292157252	4.524848421	4.465981918	5.126885672	4.823239581	5.857455617	5.767193431	5.306682359	5.559884036	5.524593827	5.732586397	5.879164231	5.833998046	5.180610145	3.514995874	4.305509862	5.494335541	5.713304899	6.00211642	5.626152837	5.415490997	5.766346351	6.067966137	5.578632411	5.528615842
KIN	3.147308957	2.505971912	2.947834005	3.400944085	2.917409979	3.370359896	3.104621214	2.464195128	3.318659088	3.202567643	2.404121936	3.00936867	3.118334827	3.035782669	2.99239839	3.556077455	2.622634631	3.261203003	2.88492726	2.943986445	3.326212224	3.021222339	3.183856745	3.052868454	3.028168105	2.682108126	2.739419444	2.790613951	2.668451065	3.001018013	2.900074701	3.114184033	3.100576141	2.872340351	3.329550374	2.897476812	2.604428933	3.101593716	1.349363812	2.077815693	2.776753523	3.204065144	2.752057476	3.090568744	3.525028128	3.414745072	3.23040442	2.045729446	3.218136003
LENG1	3.909691537	5.419182259	4.543705681	4.989686752	5.049791409	4.707847857	4.723263381	5.269268063	4.303826106	4.548739233	6.096866807	4.269179666	4.567572577	4.602069887	4.96801988	4.712052229	4.06755691	4.466286804	4.193096335	4.760258806	4.827815854	5.014427035	5.174137611	5.67422177	4.236035178	3.960105166	5.274774867	3.763006317	3.719835087	4.745181586	4.754431102	4.679053697	4.720823557	4.404582218	4.711956696	4.649724063	5.069208583	4.567592708	3.059995013	3.026716667	4.625625931	4.093072673	4.384893878	4.751887665	5.256747946	4.590332408	4.15092887	5.65092568	5.211959011
LOC649330	0	0	0	0	0	0.147999254	0	0	0	0	0	0	0	0	0	0	0	0.063597461	0	0	0	0	0.098547635	0	0.086693172	0	0	0	0	0	0	0	0	0	0	0	0	0	0	0	0	0.070010171	0	0	0	0	0	0	0
LSM1	5.621039382	5.27207852	5.236896933	4.952456254	5.521870566	5.518477622	5.471308313	5.537717101	5.354732866	5.728667917	4.94998654	5.122120342	4.859378896	5.442745302	5.456014576	5.459881567	5.225101694	5.611206758	5.117265309	5.091946884	5.758246801	5.57993665	5.793309155	5.003334454	4.480900587	5.655152464	6.658455589	4.912301274	4.975763965	5.364290998	5.253000807	4.954534573	4.945664746	5.212422435	5.402479054	5.631003876	5.592501092	4.80134743	3.264587426	4.038898154	5.100494342	5.404056149	5.437974004	5.340120452	5.464737964	5.964849009	5.689313611	3.71271027	5.85437908
LSM10	5.023430611	6.410115465	5.848814748	6.17867564	5.909857807	5.738597013	6.185432715	5.704896117	5.768386783	5.808721312	6.100812684	5.685515808	5.650215759	5.887661578	5.785204162	5.675823129	5.710669392	5.759064421	5.473714702	6.126933385	5.929850471	6.274289627	5.920446661	6.355447931	5.98969987	5.646944381	6.089369909	5.879023737	5.127876327	5.992519162	6.113638753	5.54362422	5.193560658	5.417162146	5.982818424	5.856491118	6.602815809	5.404451974	3.668778522	4.400150899	5.757999996	6.266244744	5.680967057	5.814587857	6.559173072	6.179949542	5.651988884	5.636562253	6.207829465
LSM2	7.801899253	6.676322941	6.977956998	6.493064728	5.951950921	6.223004155	6.756814989	6.196997586	6.239799675	7.488926994	6.2388492	6.227022488	5.748651014	6.552324807	6.527356368	6.653626539	6.38277412	6.597514915	6.443624135	6.091326807	6.58497743	6.938064019	6.681654777	6.192879995	7.243335201	6.199582399	6.551059575	6.036738017	5.887291403	6.500919944	6.82981734	6.117425779	6.849933922	6.257007101	6.65457595	6.485693097	7.580506559	6.373033655	4.237012907	4.837394725	6.60749757	6.766320179	6.345463919	6.52164705	6.602844929	7.293594368	6.278294842	8.420712309	6.642653372
LSM3	4.49007496	5.437485105	5.104295392	5.246121931	4.914239504	5.090061213	4.981205898	5.110223032	4.590215053	4.483732551	4.750169318	4.647729567	5.33631477	4.582899714	4.804152369	4.855536942	5.311383997	5.458697618	4.579847579	5.253963212	5.466794437	4.81185886	4.247720434	5.607811266	5.330885694	5.426406783	5.619902173	4.867476425	4.760584902	4.678758934	4.946855895	4.944499844	4.73007625	4.937496127	4.842766051	4.765828848	6.664792325	5.040328607	3.281184626	3.632366051	4.961740304	5.329218716	4.76044578	5.240036105	4.239237631	5.067619183	4.500126507	5.265480686	5.086219563
LSM4	6.55294402	7.426350177	6.883344563	7.252203886	7.724456559	6.034947736	5.843946927	5.907745735	6.230094675	7.030501318	6.526597253	6.057661255	7.054095971	6.820126866	6.992222861	6.596307471	6.075679927	6.380482475	6.059779674	6.964898945	6.941896175	6.803098505	6.435049762	7.16996249	7.891577745	6.101100088	6.81974378	5.442882483	5.479387428	6.576066684	6.192745096	5.808609638	7.086934278	6.254460536	5.608039688	6.732318727	7.635989673	6.726531898	4.276004709	4.521219907	6.50887659	5.796410532	6.560229811	6.194838325	6.957919023	6.189357319	6.800073186	7.586389023	6.983021112
LSM5	4.444226407	4.772414835	4.45305253	4.367220615	4.428404228	4.67738225	4.317669922	4.1778735	3.921419559	4.74652462	4.692626013	3.926270661	4.676448938	4.562446324	3.986103381	4.665204741	4.3714153	4.563773291	4.062970372	4.465323269	4.496992671	3.95470615	3.605232079	4.218881146	4.607756647	5.213576701	4.796177274	4.111063891	3.98715585	4.184349349	4.320540611	3.944781142	4.502350362	4.398136848	4.049653425	4.401093764	5.061040875	4.162623006	2.454224282	3.129325118	4.957686516	4.446295719	4.434217922	4.257043455	5.82457833	4.861676859	4.116290744	4.987097063	4.742908073
LSM6	3.891483232	4.309856504	4.395857505	4.213658506	3.808783275	4.765988168	4.640078852	4.549972424	3.780682192	4.87516297	4.15568034	3.814198193	4.677640544	4.290867261	4.194295013	4.612941285	4.621575046	4.408618829	3.816392308	4.312497275	4.027799492	4.259437138	3.976011528	3.998734311	5.011272151	4.464937342	3.998840159	4.374932282	3.756824876	3.909132912	4.288926531	4.194107226	4.275907679	4.168654372	4.455212897	4.332428458	4.002646169	4.107851258	1.929534447	3.113122342	4.204605426	4.498644938	4.532126661	4.466164939	4.346759524	4.358918362	3.654291502	2.499480268	4.610707088
LSM7	6.858006089	7.882043264	6.785269641	6.921834796	7.126771791	5.842632543	6.622325242	6.002723152	5.994379361	7.160273164	7.809850947	6.201191339	5.679517895	6.486367075	6.596876098	7.244975441	5.213638413	6.142722721	5.968320749	6.787813661	7.16041415	6.484760771	6.077505448	6.714217682	7.463422189	4.948871151	6.139784547	4.776101636	4.977607501	6.73429024	6.155132712	5.087873121	6.57399461	5.31774273	5.615869487	6.562967774	7.674399231	6.059359313	3.725546353	3.862078768	6.512230316	5.588934684	6.018555987	6.165155671	6.748351282	6.035148963	6.546942123	8.589493691	6.749347259
LSM8	4.143611618	4.362438773	4.186611575	4.536167686	3.871937759	4.040684223	4.168741257	3.824734989	3.968793438	4.04930589	3.725692424	3.841736235	3.939647541	4.352489186	4.102649073	4.728179147	3.673819987	4.25078667	3.730188121	4.27881181	4.140863035	4.322106797	4.035199222	3.459641828	4.579531432	3.778950683	4.121849384	3.399673623	3.467078417	3.934782055	4.039288177	3.58732109	4.282794252	3.57457827	3.834730239	3.898062257	4.668717977	4.135216728	1.782053862	2.706312494	4.249738395	4.151832273	4.115450966	3.89890337	4.076965578	4.606307197	4.226264703	3.933355507	4.481636331
LSMD1	5.468365721	6.703224716	6.029170881	6.064072089	5.539834107	5.378354964	6.194138952	5.797575241	5.576198	5.77959365	7.211037732	5.526658878	5.068299949	6.149636989	5.946778128	6.635544948	5.531832911	5.896805785	5.46819393	5.878261326	6.213091038	6.25707077	6.981280998	7.476500781	6.359121014	5.116376462	6.302856328	4.578539675	5.202216585	6.347298936	6.034515364	5.058304691	5.860007656	5.459081499	5.378081239	6.029172681	6.436468717	5.459947006	4.169363051	3.883376081	5.778740135	5.660826624	5.819269188	6.117010205	5.811943965	5.798402746	5.402504728	7.49142071	6.388415573
LUC7L	4.892349874	4.657195161	5.136085504	4.950629763	4.089776189	4.729171872	5.220328347	4.613010999	5.430036804	4.889115812	5.382695349	5.069870347	3.842895577	4.970358462	4.564052932	6.19837505	3.225360994	4.712829189	4.46845661	4.475189938	5.521261265	5.3638537	5.777451817	6.014285188	4.814848001	3.910480734	4.065030812	3.120384636	3.906505294	5.13638602	5.202979581	4.028387353	4.959963493	4.095167465	4.457478877	5.083921372	4.165032988	4.898972316	2.209066292	3.181019965	4.987041845	4.601295655	4.876561958	4.971149753	5.580572354	4.480216172	5.331344631	4.036905429	5.316198846
LUC7L2	3.736644954	4.008627527	4.221871736	4.70229206	4.252971545	4.624750299	4.545753171	4.524150704	4.768652024	4.742465101	4.675879487	4.539883535	4.700207561	4.513820129	4.471246257	4.873621509	4.342018242	4.684037833	4.123076755	4.331058496	4.737259296	4.236963102	4.524271958	5.084157114	4.810541644	4.090979485	4.376950281	3.861836094	3.896429102	4.545018753	4.637355575	4.055198098	4.406733524	4.161003394	4.420359013	4.236715021	4.195590751	4.602126156	2.401755478	3.206540755	4.282998431	4.692325054	4.641479534	4.67523417	4.056759231	4.657288928	4.611425469	3.630284762	4.803350946
LUC7L3	5.579451218	4.791760086	5.310609187	5.81529147	5.084008248	6.242508612	5.904360317	5.567074378	6.667736383	6.050186851	5.848671515	6.175325722	5.184329181	5.884686768	5.347002069	6.570926102	4.957051906	6.541435578	5.095689786	5.370668249	6.859113493	6.187867344	6.285511858	6.277883531	5.768793757	4.820843009	4.953939194	4.45823315	5.284588062	6.190628685	6.124779868	5.399324081	6.474004839	5.545432901	5.520420694	5.45453476	4.565815789	6.051536688	3.655217436	4.506442456	6.027385135	5.885396754	5.852976553	5.933857752	6.243444602	6.116843575	6.142799668	4.48657752	6.285527838
MAGOH	5.452294525	6.410959497	5.965017098	6.306891753	6.084181356	6.203424905	5.993663656	6.229300932	5.407613561	6.015280423	5.351439619	5.552615794	6.408283761	6.177137305	5.928328427	6.629021794	5.884898613	5.993259172	5.290695095	5.795412742	6.808640602	6.148601193	5.865529296	6.240210973	6.946856536	6.163529491	6.187546423	6.055060046	5.261632898	5.546752707	5.679047753	6.04369865	5.484343033	5.596632933	5.941716284	5.922366425	6.957053366	5.889908717	3.433081136	4.57056142	5.948538975	6.255173322	6.341479553	6.07832316	6.485802801	6.427752708	5.797922065	4.649659123	6.342133339
MATR3	2.086286173	0.164885106	1.722796643	1.221200221	1.169052387	1.608382566	1.7081567	1.735364387	2.185146751	1.438720173	1.382697369	2.086561271	1.530795042	1.336352567	1.000633122	2.108513457	1.133751589	1.667007713	0.831673475	1.354460733	1.917951885	1.307426026	1.907184963	1.73958533	0.944165302	1.331008273	1.065341973	0.973048938	1.014760585	2.002240763	1.501837057	1.332182351	2.406374134	1.706328007	1.566180692	1.186157731	0.132089056	2.002415243	0.406310064	0.899909779	2.273981908	1.757404458	1.348245786	1.499825209	0.908189035	1.623254292	1.815973205	0.187516457	1.640354232
MATR3	0.645900418	0.358893738	0.497656163	0.674997773	0.7022164	0.725717074	0.615318694	0.496627934	0.836907906	1.310075586	1.678078759	0.597055841	0.901618679	0.685600872	0.492257584	1.282090052	0.381257993	0.649673311	0.610352602	0.530054249	1.2635287	0.709035207	0.586044773	0.732775553	0.892678423	0.531770276	0.39371084	0.362878266	0.358370938	0.558557384	0.786490827	0.440744844	1.108482945	0.624656362	0.615597482	0.488510082	0.277960654	0.567099421	0.115435676	0.227225478	0.75705615	0.725403058	0.547898769	0.788390404	0.445896976	0.861676128	0.458117773	0.361695384	0.592600006
MBNL1	5.571301293	4.741954452	6.087698922	5.560217504	4.959344147	6.379771162	6.502774695	5.319285692	6.30191118	5.288278785	5.053752524	5.842758202	6.033027458	5.344209694	5.308209658	5.484925432	6.174108688	6.134759405	5.18705077	5.235707408	5.918303579	5.470772069	3.947621114	5.000053506	4.214089714	6.183667704	5.454434355	6.157437248	5.536922695	5.901367801	6.13873236	6.215330197	5.755695206	6.467517667	6.449483548	5.803078787	4.903344203	5.495969247	3.120504712	5.0368912	5.981217312	6.55177302	5.656473652	6.126346131	5.724633207	6.393002402	5.66004497	3.385850768	5.735504942
MBNL2	6.183852656	5.189459061	5.638353384	6.082064068	5.802411853	5.98645437	6.685187317	6.37537967	6.391735918	6.114579419	5.444560606	5.833289926	6.895438829	6.007215727	5.889932043	6.135927086	6.131650597	6.30701222	6.004561376	5.886863098	5.039864824	5.290691968	6.133110669	6.733789886	4.403617018	6.542866656	6.727892036	6.150856533	6.012562293	6.300192387	5.896216757	6.831088268	7.146472507	7.71560828	6.48999146	6.154332299	4.204343868	5.897665878	4.036070099	5.249152621	6.209001345	6.473429094	6.387243716	6.425964025	6.584227485	6.719191029	6.177514131	3.570613076	6.176654032
MBNL3	3.580052425	2.357904688	2.611898444	3.275455382	3.934709349	4.068089598	2.94131523	2.984830563	3.651390803	3.697387312	2.031735031	3.232569154	4.586760429	2.47951605	3.250690292	3.358132679	3.980296998	4.00125334	2.469526169	3.432674856	3.101986715	2.767851555	2.110952463	2.999037958	2.99680535	3.467372295	2.252392303	4.035753844	2.961128466	3.465738346	3.520854576	4.079387164	4.076125117	3.157566423	3.354876495	3.107089627	1.469630338	3.24934227	1.717220636	2.732985008	3.150026119	3.740656834	2.920503276	3.56271841	2.772236602	3.914607222	2.520626605	1.845697866	3.11560957
MFAP1	5.363607019	5.401029882	5.557785314	6.548078689	5.687083987	6.119293959	5.735838301	5.693158922	5.814571893	5.613378676	5.043039832	5.591708947	6.163441418	5.4221285	6.077819608	5.191920645	5.822563776	6.194860319	5.641996733	6.114245527	5.613725069	5.541405954	5.630247803	6.569615857	5.074178583	6.289329145	5.096352397	5.593558151	5.138016995	5.73162629	5.867342036	6.401648451	4.877444337	5.994966666	6.2098059	5.941434982	5.837562623	5.891855302	3.362862748	4.562217673	5.728520146	6.007051356	6.195748791	6.066935327	5.597461868	5.873316117	5.337549371	4.181239988	5.929304208
MFSD11	3.477314044	3.432182567	4.098730365	3.909598649	3.116840649	4.570081497	3.891172937	4.051457062	3.855316313	3.015138433	3.953336354	3.827517349	3.790587489	3.880053408	4.19306304	3.904728307	3.900104777	4.452940084	3.837323724	4.029775546	4.039950947	3.75373696	4.481546787	4.202639756	4.575306317	4.443590771	3.417017149	4.344504371	3.39969543	3.870505373	4.25117553	3.781634298	4.012477662	4.587597435	3.905360748	4.096161796	3.925054471	3.627196758	2.07835308	2.990400491	3.847504849	4.266188957	4.359462956	4.008965625	3.857240018	4.274802763	4.337321186	2.821903587	4.183675257
MOV10	4.26068125	5.373804614	4.781562097	5.612374359	5.058901663	5.281262976	4.656427726	5.489201508	5.659395448	4.633555698	4.957377017	5.316338646	5.390817926	5.648257505	5.133560485	5.691582954	4.387278835	5.145123724	4.750682004	5.207039535	6.311544892	5.585573724	4.010055231	5.004088079	5.518877242	5.202633204	4.707827768	4.523852268	4.208117983	5.564494099	4.522607728	4.571046357	5.08851505	4.162783738	4.723884603	5.535833405	5.005190675	5.760266704	2.416961134	3.890852157	5.483621947	4.662643579	5.437955444	5.198158394	5.786228874	5.773242169	6.192266285	4.004389734	5.297206993
MSI1	1.834717965	1.208498706	1.02593678	1.402889639	1.329023701	1.906629447	3.166529491	1.696639043	2.186574934	1.312488052	6.304351934	2.644692591	1.088397639	2.618728803	1.552380097	1.216779026	2.121859063	0.954313549	2.296800238	2.010102581	1.899009838	1.950172894	6.417743373	6.821962867	1.306034624	0.838942973	1.996438004	2.344372	1.68784522	3.240477342	4.314810818	1.485186288	1.370637229	2.49209172	3.043146549	3.038528706	2.084674772	2.515163498	2.020363091	2.554640524	2.119985015	4.124448371	1.943239403	2.727952754	2.028751312	2.685954094	1.53975299	1.001387942	2.273131293
MSI2	3.832647947	2.70757125	3.401360806	3.192037154	3.105490002	3.672769996	3.042862112	3.449071118	4.130004141	3.609511746	3.427758533	3.87991462	3.734729223	2.718884244	3.183250466	3.345023304	3.997386798	4.399598179	3.345457847	3.677819781	3.830865376	3.590583067	4.424878253	5.215389851	4.074037927	3.140322832	3.23538165	3.422564527	3.35785562	3.835984743	3.769704265	3.761761483	3.679645611	4.039724664	3.965113479	3.058238695	2.210744536	3.548969344	1.826787422	2.747667847	3.811139423	4.217758295	3.590224115	4.141110025	4.295112409	3.759583699	3.947487531	2.841957735	3.483368218
MYEF2	3.024253809	1.842541497	1.195296238	1.084276513	2.805647107	2.744120354	2.211276502	1.810063927	3.042909599	1.136778146	3.300206085	1.887109722	2.150797725	1.166325587	1.159056903	1.760024646	1.651526621	2.941660049	2.038192578	1.302760365	2.627077491	1.427469911	3.778365274	4.629837082	0.158660036	2.801401398	0.623785016	1.796970637	2.346377898	2.326853781	2.812965726	0.930952166	1.19831098	1.550212903	2.669778104	2.170983038	0.629113052	2.446484869	1.220861786	1.743503203	2.074037965	3.270155358	1.260358295	2.780158187	2.343208192	2.304992339	1.400116319	1.019394145	1.789185435
NCBP1	4.425189073	3.98115789	4.23695387	4.97448379	5.131737651	5.084386232	4.709151623	4.640761324	5.069183895	4.030918111	4.6744119	4.541727411	5.308189072	4.138915016	4.616932158	4.022386044	4.681167411	5.151458477	4.442743367	4.757490905	4.582562935	4.028067429	4.971912248	4.976485449	5.512498899	5.462637772	4.430017434	4.675295209	4.238556438	4.760566668	4.779272655	4.604824089	4.519418145	4.876564343	5.089443314	4.53438103	4.504107456	4.82417807	2.612420931	3.876969988	5.124482923	5.086888314	4.97983581	4.965120766	5.013385006	5.053068463	4.378065823	3.783737195	4.582167666
NCBP2	5.753855511	4.960907383	6.035852683	5.980429218	5.602385169	6.228399101	5.907390602	5.848210883	5.562276129	5.979877058	5.001437118	5.343202522	5.936707239	5.674195022	5.482035333	5.784719721	5.788149812	5.828219528	5.349544339	5.749113011	6.607867985	5.213826463	4.741823366	6.179821179	5.558142972	6.627680826	5.81141527	5.910847366	5.054353945	5.625174556	5.944366661	6.148160579	5.926948419	6.202309745	5.960961458	5.589040978	6.057259156	5.740032068	3.079747703	4.459689104	5.892768101	6.165269776	5.986848899	5.82570496	6.12900285	5.754850127	5.844830407	5.249046887	5.390237482
NELFE	6.496154516	6.341017292	6.861581406	6.223065969	6.06131226	6.368880667	6.303064789	6.820223928	6.26609604	7.12976133	6.499401296	6.191700689	5.772489243	6.713313574	6.245464814	6.691222175	6.157209108	6.052307919	6.155940276	6.161756625	6.402251961	6.596795596	6.626198152	6.925026915	6.936813872	6.616578942	6.934673384	5.436511379	5.441758446	6.547289976	6.471851692	6.194939995	7.101911527	6.373865413	6.254302569	6.532630043	7.303220775	6.134322892	4.459447148	4.723822376	6.841391297	6.365946493	6.502212502	6.284771148	6.775131301	6.527376006	6.66228031	7.329587282	6.514659991
NKAP	3.320283704	3.245826244	3.449064361	3.672333708	3.474756683	3.794409689	3.408595595	3.371546699	3.356364687	3.625948962	4.484541864	3.30585624	3.362689636	3.21391289	3.522236403	3.095390391	3.134239703	3.500325292	3.05468776	3.376439836	3.14870869	3.379486646	3.378067571	4.189694325	3.486028353	3.736344991	3.186078979	3.156486094	2.762275347	3.447062496	3.372523134	3.246469596	3.823757905	3.348981599	3.44830253	3.401452661	3.235422184	3.872743059	1.589977641	2.250742545	3.691929217	3.666769493	3.664828434	3.435778191	3.341828268	3.965085829	3.40798973	2.70078481	3.555164785
NONO	7.742417012	6.900951327	7.89400217	8.092866283	7.627014091	8.023131388	7.621526658	7.595081487	7.780363821	7.944968977	7.723530924	7.460657698	7.669739106	7.691591749	7.823790563	7.549428747	7.846577013	7.760822062	7.583042486	7.666890602	7.905069364	7.515120765	7.844698922	8.236215749	7.70069979	8.140803827	7.300787699	7.518749055	6.84565724	7.927591695	7.859283988	8.068436185	8.864504025	7.79770747	7.825780159	7.651438769	7.429499129	7.656523206	5.424423738	6.520307853	8.087320508	7.943706895	7.826155522	7.61738732	8.176732549	7.485240431	7.804116529	6.519282579	7.46076718
NOSIP	4.663467643	6.797392314	5.908775811	5.962653342	6.038786947	4.968967908	5.233796559	6.070152821	5.304014666	6.011698431	5.9266548	5.155424596	5.176095282	5.624359023	5.650527382	5.585881535	4.700914073	4.942157263	5.394231048	5.789911665	6.031802625	6.142131433	5.404056917	5.825481146	6.154395114	4.526545445	5.755750508	4.719458566	4.363812091	5.551101448	5.221981834	5.296167402	5.566566392	5.097486114	4.998785092	5.499899512	6.241173144	4.739528416	4.887809478	3.812220488	5.638478242	4.449909532	5.134637486	5.233219748	6.119364371	5.275541785	5.584348035	7.093360085	5.878848831
NOVA1	0.780559103	0.343491159	1.011494628	0.598685917	0.517364895	0.879296145	1.782681793	0.460539441	1.407214758	1.2834964	4.419471892	1.187204763	0.141242327	0.21517367	0.620634198	0.644381329	1.178035775	1.686936523	0.822675112	0.87633755	1.339175884	1.115206476	3.951291809	4.252966422	0.108158123	1.233675252	1.351007879	0.740009786	1.340518214	1.87595502	2.612022736	0.721986166	0.729885255	1.217896763	1.420461699	1.097235957	0.802676972	1.02592149	0.425526002	0.761520533	0.864697379	2.93404019	0.573891779	1.623105423	0.564375486	1.6483222	0.465548124	0.788803168	1.068536077
NOVA2	0.791381246	0.850702959	1.933307768	1.273871412	0.911170052	1.409609845	2.576871674	1.089412471	2.129531085	1.166346792	3.942518424	1.371819958	1.13906719	1.109541981	1.680224494	1.752713008	1.764695683	1.636499134	1.638791634	1.577839232	1.112282939	1.722638486	3.518260652	3.16651998	0.932667618	1.228438429	1.421912462	1.55332872	1.679866022	2.083100712	2.859313929	1.486168418	0.970329499	1.895685924	2.235672395	1.610826183	1.603579544	1.471183184	0.551356026	1.299142498	1.776968941	3.25480513	1.183708424	2.398681834	1.430882982	1.920245579	1.402295904	0.801351455	2.296434318
NRIP2	2.397941852	2.119479852	3.177009412	3.044511625	2.769761435	3.280420018	3.375364655	2.437697217	3.437977138	2.926162434	3.719211802	3.635452892	3.045482801	2.614508597	2.678138407	3.678942899	3.608877218	3.232434187	3.282845919	3.34603514	2.816851156	3.346490985	3.714982242	4.36257497	4.155207982	1.469912103	2.539823649	2.763272398	2.873261275	4.073198719	3.619828699	2.897999996	2.84339187	3.074484817	3.058853961	2.995350582	2.568699613	2.83350826	1.416702614	2.187762629	3.145058434	3.697623968	1.887261597	3.96730763	2.216037742	3.324089523	2.390225492	1.155254452	3.542711466
NSRP1	4.742927251	3.716306816	4.528832524	4.680220865	4.284826775	5.400433333	4.931111541	4.65498212	4.946258895	4.841175687	4.625120952	4.582224899	4.486017142	4.632055533	4.779981998	4.722073837	4.744165894	5.044638379	4.475859165	4.901283447	4.652091167	4.585586551	5.376609347	4.956662893	4.490617054	5.555228972	4.530365221	4.538210013	4.539124982	4.733042666	5.108195954	4.898813982	4.894969965	5.090024848	5.046402477	4.692319679	4.334116859	4.693719729	2.836747453	3.742947484	4.670190841	5.329396906	5.182530755	4.943253492	5.003831048	5.283741726	4.733544174	2.772612874	5.009960409
NUDT21	5.43684093	4.847706544	5.838249399	5.115681687	5.923108676	6.316226729	5.652554106	5.726808355	5.700147539	5.661362204	4.747347923	5.558603105	6.296981138	5.212543225	5.45942231	5.395565245	5.800073362	5.996873217	5.259972895	5.607923034	5.525218559	5.231937684	5.003524643	5.708658279	5.534611351	6.065271572	5.434594541	5.774940684	5.201505006	5.261690623	5.679328989	6.143542607	5.957375283	6.289999389	5.936431806	5.667791594	5.46281138	5.477316692	3.47865234	4.798873586	5.976848198	6.111596487	6.209137482	5.813412655	5.927012175	5.866041079	5.65860006	3.737149264	5.467941639
NUMA1	5.370676438	4.706839519	5.718478531	6.763345851	6.126823575	6.042878833	5.561030058	6.329606503	6.540612124	5.8657747	5.924505613	6.14890986	6.293213816	5.721685698	5.988570531	5.765154976	5.65682749	5.872769526	5.735364594	5.98870753	6.083392126	5.682138409	5.651578608	7.18596013	3.783776643	4.998461777	5.713527284	5.136112226	4.848245441	6.282127606	5.965327703	5.74967719	6.689246448	6.160814913	5.637479938	6.104387165	5.168554401	6.083484404	3.591041953	4.527601077	5.983921096	5.589371724	6.199811479	6.063613191	6.21053339	5.521697732	6.127632508	2.775386009	5.840613164
PABPC1	9.555854538	8.760827024	10.33939972	10.5208101	9.846091821	10.18315012	9.418289039	10.03499112	9.60024723	10.24890607	7.923865095	9.473288874	10.57361093	9.360285643	9.570320048	10.15446173	9.854849038	9.374421602	9.166819272	9.795921158	9.750484609	9.386210642	8.489842728	8.597815276	10.44998461	9.367232606	9.517683667	9.712823851	8.807717524	9.462897423	9.49633839	10.4039497	11.15814622	10.65532345	9.426463422	9.624179861	9.384215359	9.566680401	7.011357123	8.344241029	9.644776911	9.56372338	10.00390242	9.555847943	10.23008569	9.826716011	9.682700186	9.609069941	9.115104331
PAXBP1	4.068479525	2.852035032	3.78679741	3.646494207	2.91653138	3.854473032	4.199696192	3.91506223	4.822860203	4.062700069	4.010994677	4.460793146	4.076643907	3.780924269	3.361823731	4.653292029	3.065671478	4.441798444	3.349395167	3.50945438	3.834793582	3.946942018	3.691211966	4.788601527	4.125471191	2.621417498	3.178082422	3.225583171	3.601045467	4.240813968	4.295382968	3.230916079	5.048955765	3.51037269	4.097648017	4.125082254	2.812565395	4.118775678	2.165649727	3.062689187	4.314401826	4.56394131	3.205201601	4.444458153	3.855632059	4.378817626	3.779459895	2.05242771	4.549308598
PCBP1	8.81713641	7.297692738	8.628534017	8.751527121	8.889153878	8.810107777	8.314324527	8.571468916	8.740078344	9.104596607	7.404460563	8.376156846	8.498271941	8.447908423	8.618543908	8.139587145	7.929707433	8.406214261	8.184814898	8.590830036	8.4166212	8.092197079	8.04590312	8.60649092	8.161341537	7.962005794	8.04440961	7.824467979	7.673785695	8.66569212	8.236419054	8.577264335	8.958593079	8.599747151	8.663309552	8.59510889	7.796392297	8.553214661	6.391156983	7.108053693	8.551721614	7.953385071	8.694558417	8.558770035	8.439494813	8.633127566	8.411590289	4.388993127	8.225754994
PCBP2	7.043503719	6.442242564	7.150990773	6.764577752	6.716355655	6.447307246	7.090532952	6.712978979	7.198526005	7.163658123	7.678179766	7.045291226	6.878603541	6.483817911	6.861322304	7.389968348	6.856199576	6.773370815	6.983610603	6.899174935	7.011507065	7.033037682	7.75801555	7.442081362	6.799008865	7.23853406	6.964079289	6.814648991	6.12137214	6.990215569	7.001311126	6.905578173	7.185039052	6.649941793	7.006335386	6.972005305	7.011661202	6.589306698	4.974663801	5.592570051	7.424150214	7.101851093	6.566172173	6.936668268	7.276719323	6.722309388	6.730872644	5.185170892	6.980438997
PCBP3	1.025006323	1.428645871	1.942275895	1.30043538	1.01462603	1.283872979	3.058497011	1.337236859	2.565766644	0.934512764	2.641360704	2.051184347	0.609442535	3.739665096	1.591291336	1.204361522	1.538153875	1.577867742	1.849334164	1.570984371	1.091775883	1.936189246	1.830052327	4.532998033	0.554423409	1.535776445	1.258808705	1.397790349	1.534382481	1.712811798	2.459592543	2.133498785	0.82983229	1.815859534	2.208758944	2.52809811	2.312457378	1.478200753	0.425167486	1.410801508	1.697412797	3.53613959	1.838192256	1.679059168	1.698309952	1.661965225	2.099720508	0.408678862	1.9423731
PCBP4	4.811235837	5.667356793	5.366982318	6.257579382	5.852926605	4.960248222	4.952382281	5.281813937	5.586907947	5.085785409	5.354082684	4.996559046	4.841889214	5.69086954	5.51433498	5.780644079	4.202234102	4.568343465	5.107710267	6.133037559	5.605525507	5.019826256	3.799553321	7.956569541	3.881058136	4.259990964	6.081011801	3.917709413	4.396728964	5.918006943	5.184158236	4.212533649	4.77669825	4.770906887	5.019225422	5.299948409	4.748182088	5.675551786	2.982368095	3.13161096	4.80876102	4.707888832	4.497034515	4.830434798	6.12292763	4.214598973	5.963015736	6.127155376	5.253984699
PDCD7	3.769852907	3.920188431	4.007920745	4.713187188	3.983329806	4.79679088	4.794268629	4.649565749	4.6788551	4.506386659	4.030198773	4.703912165	4.179234924	4.174475484	4.445441595	4.592538378	4.265953274	4.702483114	4.123680702	4.519718973	4.447828412	4.416539446	4.320302091	4.684458382	4.774281494	4.453767315	4.070037511	4.578383476	4.059018191	4.703686783	4.758573576	4.630338689	4.369687074	4.463945109	4.770740195	4.426382063	4.669664922	4.477968843	2.381777943	3.519986867	4.515079598	5.045014925	4.788410357	4.648280725	4.595980145	4.654350899	3.999031334	2.128796962	4.578457071
PHF5A	5.758451381	5.72779344	6.039270011	6.095072123	5.603123232	6.519333847	5.880439346	5.643873411	5.752029061	6.448068467	5.451000552	5.512975809	5.829851777	5.941944503	6.272822245	6.389464066	5.860236841	6.181821457	5.875061338	6.33834357	6.429760009	6.240275545	5.417142591	6.022171131	6.526562067	6.514533238	5.937608749	6.113976031	5.269202518	5.532744903	6.120547751	6.604263342	5.911374834	6.063977926	6.049600321	5.922310642	6.796071817	6.056765703	3.583780815	4.807063203	6.114035641	6.363686359	6.819316581	5.864099083	6.8372011	6.131816286	5.807589407	5.375986735	6.354021945
PLRG1	4.888554953	4.66317078	5.14537144	4.821351574	4.64755774	5.602633186	5.056790058	4.970175717	5.233157111	5.16697766	5.012722436	4.696365614	5.279819763	4.898234837	4.80309271	5.237747427	5.238950495	5.481693663	4.660953045	4.914995562	4.410383217	4.986448815	5.212187397	5.146643566	4.955901586	5.385646794	4.734416269	4.896171179	4.693578629	5.040392099	5.111315738	4.844915082	5.250761621	5.345339071	5.231485674	5.102638632	4.474892429	4.696751538	3.068760546	3.980354534	4.91002365	5.529492776	5.176134948	5.268313809	5.263334039	5.260632141	5.113022987	3.12926985	5.204685618
PNN	6.841727059	5.631413858	6.000955254	6.415389584	5.916496373	7.069052459	6.565630345	6.542399823	6.8547499	6.851876554	6.372510727	6.447934631	6.661378525	6.281661368	6.196078213	7.104602992	5.639245703	6.859877124	5.715298762	5.875190967	7.302708112	6.617221411	6.477871105	6.823292484	6.512412197	6.091126606	6.117673837	5.559959025	5.84339426	6.490689979	6.685756392	6.155339946	7.465054204	6.423838741	6.470960642	6.282817707	5.473817966	6.86849624	4.295408118	5.25983794	6.933691271	6.580984152	6.325484577	6.519577329	6.210998329	7.007648762	6.709087165	4.165909286	6.865350383
PPIE	3.950087378	4.682934488	4.188519837	4.618193369	4.391712651	4.261973007	3.994306251	4.728951357	4.470057077	4.153613472	4.234335038	4.24748073	4.49235936	4.150674013	4.371394728	4.394138178	3.853083462	4.292536175	3.968884885	4.54698244	4.61518792	4.447867236	4.269852202	4.95594758	4.843234504	4.365028448	4.58543354	4.036906138	3.31104987	4.432802061	4.180599038	4.046531014	3.921874481	4.127764153	4.122571032	4.208589325	4.99969532	4.321743202	2.614503969	3.074477816	4.725135709	4.281884305	4.842624257	4.135806063	4.631469409	4.334997916	4.436465528	3.708452581	4.379520735
PPIG	5.174541221	4.231656981	4.678071143	5.114771615	5.108019346	6.093720405	4.924085497	5.288196832	5.058320541	5.263060269	4.392774404	4.973581541	5.652200923	4.928839276	4.833812678	5.141700785	4.950822198	5.552048216	4.491554018	4.859680069	4.740371416	4.593534329	4.755808193	5.577758733	4.577705872	5.588350266	4.93566681	5.213271458	4.733092975	5.118436907	5.142448779	5.323465224	5.483484754	5.745718647	5.429403909	4.913844661	4.177127324	4.929752957	2.91509306	4.302252625	5.433471324	5.807533466	5.236143809	5.19935623	5.117929676	5.769811663	4.818966953	3.222454833	5.035063895
PPIH	4.826079694	6.629804488	5.75707792	6.07418332	6.030582433	5.616288306	5.558931801	5.836742633	5.208187376	5.491713275	4.54238765	5.29052666	6.424393961	5.848843444	5.734534545	5.796811647	5.628237032	5.801783449	4.957385896	5.859861426	6.40029833	6.011429264	4.404431212	5.017790436	6.400164629	5.823688021	6.008054143	5.407514349	4.739656517	5.257604131	5.350719174	5.490264706	5.447759743	5.184022167	5.197249786	5.515131226	7.046778196	5.574544336	2.874812836	4.028726964	5.508209441	5.536721383	6.084112466	5.295028004	6.478866697	5.657981682	5.425022967	5.683252925	5.871349892
PPIL1	4.856361275	4.812778386	5.4428028	4.948568153	4.964893991	6.315792657	5.346983909	5.34268987	5.133122381	5.613086554	4.86117538	5.185604169	5.403028431	5.326651884	4.816007924	4.928680913	5.404245077	5.799901296	5.443043236	5.088965997	4.992477146	5.082259156	6.036883532	5.863404852	6.2099258	6.112526936	5.555891653	5.246966343	5.187033701	5.596403337	5.902299252	5.695813796	5.693834131	5.550888087	5.822972291	5.418343561	5.948618522	5.146777279	2.900045808	4.259093018	5.554569651	6.068306068	5.245805125	5.627459589	5.79081018	5.579586137	5.657463439	5.323935709	5.423080003
PPIL2	4.36741841	3.453959146	4.428560864	4.495525195	3.811610941	4.399789406	4.54368469	4.79744557	5.017132733	4.929750331	4.524611964	4.60572623	4.068050194	4.705948357	4.65570281	4.906230622	4.083171568	4.977946207	4.461664855	4.350523103	4.496508795	4.741759331	4.839283882	5.427409488	4.794730019	3.615374909	4.287703903	4.189746379	3.788893072	4.909639759	4.933872886	4.557050327	4.758546012	4.839842043	4.399945324	4.627922665	3.926535126	4.356603365	2.931986321	3.654741174	4.294211854	4.529222019	4.864917553	4.75562548	4.97062616	4.659500152	4.949177204	3.183179998	4.843039114
PPIL3	3.406189213	4.235747202	3.921051461	3.792387146	4.571196251	4.938496224	4.148530349	4.244754703	4.833694115	5.013354122	3.006368984	4.061297288	4.257117347	4.376945962	4.560927295	4.460908545	3.218341959	3.961345873	3.070403263	4.585253385	4.06553331	3.844353981	4.43175096	4.218743198	4.136806361	4.289071346	4.214387783	4.207628016	3.981489517	4.556194262	4.122844915	4.59413575	4.340181973	4.733054126	3.441371031	3.999881598	3.515235625	4.041227179	1.981655895	2.910184842	4.818865062	3.703525583	4.449045338	4.610789925	4.679178315	4.919339159	4.208999207	3.396768081	4.618993995
PPIL4	5.399363161	3.651590258	5.190753932	4.946955952	4.416722152	5.635822007	5.797603088	4.834109406	5.186355072	4.669190008	4.936010963	5.106291947	5.081682469	4.910479473	4.77327047	5.303057463	5.416428772	5.497961734	4.812082661	4.602904736	4.584863118	4.670443657	5.479472404	5.497556137	4.902686206	6.013931026	5.106296236	4.968842373	4.742476363	4.917907816	5.532969139	5.357005009	5.380257731	5.657202949	5.778413619	5.077018251	4.449455142	5.389468265	2.874913584	4.365949684	5.464079299	5.842800359	5.263229445	5.371728761	5.744111838	5.654505003	4.919834127	2.349130207	5.168988491
PPM1G	5.872562399	7.124332777	7.200699449	7.377733722	7.325372675	6.762794239	6.464161076	6.690087061	6.600555487	7.386614753	6.503905526	6.517358648	6.939112848	6.39703452	7.004182448	7.145258233	6.425227955	6.67598358	6.688170586	7.020523305	7.382477906	6.885915408	6.454363617	7.334276818	6.75600313	6.819565035	6.85191584	6.483077255	6.015462824	6.645409229	6.695881456	6.482495306	7.240023593	6.353099125	6.856544352	6.916219551	7.670545401	6.491358626	4.241502051	5.228485488	7.269934306	6.841623454	7.484669471	6.536810089	7.060644033	6.586328007	6.401591427	7.110772545	6.545931534
PPP1CA	7.539745827	8.26774974	8.013973572	8.627416199	8.415954696	7.64846895	7.162913506	8.140753554	7.605127074	7.881934047	6.786088446	7.70872972	8.248725295	7.887096091	8.052785088	8.208588497	7.761402624	7.607158696	7.837751507	8.354587128	8.243941582	8.030419148	6.935372561	7.581376256	7.243044414	7.587903812	8.004759072	7.275698178	6.876373178	7.762393276	7.361725916	7.563842992	7.966943398	7.621411799	7.498553882	8.136920646	8.4071948	7.640053987	5.313454894	6.148245849	7.802346754	7.141943865	8.249021039	7.468534819	8.207892235	7.461468192	8.37071788	7.922974082	7.732581936
PPP1R8	4.844418187	5.110888166	5.538644449	5.995673333	5.644086042	6.113897503	5.821689796	5.72771782	5.679157003	5.414325166	5.498070387	5.532796015	6.127813647	5.580227746	5.403668145	4.938849461	5.744434319	5.962028266	5.300210581	5.746800667	5.140855279	5.519814801	5.574076403	6.019910914	5.528149579	5.946586162	5.833097476	5.417674657	5.117165733	5.750807306	5.879888191	6.04872965	5.378141034	5.747965261	5.909911745	5.748502595	5.135783597	5.490102209	3.229097574	4.644662778	5.766879459	6.230213621	5.851168548	5.830589236	6.273291312	6.038001346	5.661902974	4.067982519	5.745370872
PPWD1	4.156962179	3.526890054	4.473296744	4.737321424	4.360962986	4.795845978	4.989487917	4.284343463	4.847261191	4.289405498	4.69231694	4.677318876	4.93561022	4.186455869	4.34661689	4.959405797	4.148638527	5.123027866	3.925617095	4.031749815	4.81836297	4.48983247	5.288992015	4.872466921	5.203996835	3.987718448	3.672610592	4.167706051	4.073431867	4.868998437	4.941402498	4.125118211	4.686985747	4.25151158	4.697624162	4.647790719	3.544065494	4.164392061	2.292108607	3.526810827	4.351169185	4.757848549	4.61136248	4.886540679	4.189308053	4.847348477	5.090500665	2.310866018	5.020194689
PQBP1	6.899379095	7.09678277	6.695959501	7.13876639	6.768823003	6.290208006	6.300221662	6.451274333	6.503903619	7.492267214	7.277405429	6.329757278	6.757096268	6.962694584	6.86083637	7.293664704	6.552687564	6.26762181	6.360329336	6.543434296	7.116114458	7.191287557	7.107457803	7.739083889	7.049587886	7.059303519	6.671191779	6.320543931	5.499764075	6.65651571	6.777539352	6.664464748	7.05635251	6.28925615	6.471519715	6.974483896	7.034269763	6.599426399	4.550010779	5.248736394	7.154859172	6.783025636	6.607286249	6.357701761	7.39604918	6.678761915	6.489307594	8.133284951	6.809740463
PRCC	6.53994391	5.887480235	5.714093747	6.13210067	5.6727415	6.215315444	5.843276632	6.06188421	6.033102166	6.651985786	5.590901055	5.638738979	5.876079632	6.004420805	5.990078663	5.765768863	5.497680938	5.656318676	5.746034249	5.661809961	6.131684348	5.880266924	5.425648571	6.318740713	5.912325573	5.968473445	6.225026012	5.88075066	5.030180628	6.007307687	6.162639614	5.515407826	6.154204316	5.979295115	5.882465414	6.013876886	6.290791897	5.728528909	3.413200068	4.422858925	5.818871159	5.799789206	6.060869318	5.80099176	5.977876437	6.01402123	5.992119784	6.599367557	6.088005719
PRMT5	5.394275919	4.942577024	5.765413233	6.158733514	5.908368428	6.204759589	5.463933833	5.694612668	5.800849472	6.355791865	4.999034042	5.446066291	6.190097705	4.889322208	5.651830726	4.846548098	5.462115908	5.579810069	5.178602033	4.915906555	5.446500645	5.165415983	5.386284975	5.217598462	6.204777529	6.348556263	6.25950911	5.254707063	4.743465092	5.58259498	5.552130705	6.409738852	6.079344083	5.76185042	5.869180865	5.409614354	5.38036366	5.426800139	3.248644891	4.469829657	5.856498951	5.897192127	5.742904333	5.61019299	5.222180409	6.367613999	5.682146688	2.723756406	5.379287364
PRPF18	4.842173777	3.887196209	4.487105913	4.641836409	4.38917441	4.691385917	4.433789873	4.160317029	4.418448343	4.672120157	3.692333475	4.022908652	4.464830859	4.244409533	4.437216754	4.310592279	4.479721795	4.776644422	4.191044918	4.697548628	4.276919063	4.028681065	4.81750522	5.02046333	4.11090878	4.683101663	4.249412515	4.439866375	3.928119216	4.521018018	4.452491611	4.602629393	4.359732657	4.696125611	4.670964515	4.264078093	3.880725422	4.4364997	2.166891163	3.214104308	4.338632281	4.668170013	4.060008367	4.533150615	4.372757805	4.483019426	4.562016192	4.31845875	4.604911231
PRPF19	6.992284206	7.308183292	7.218796922	7.89902146	8.252377499	7.213418491	7.149957685	7.305024737	7.183060334	7.726849458	6.981101428	6.931007899	7.708326581	6.972403893	7.258730742	7.306179966	7.188259075	7.185303384	7.254173161	7.189125918	7.600071878	7.355193305	7.497523985	7.823907472	6.780657422	7.217583961	7.461456801	7.008983347	6.399444041	7.111449668	7.574015122	7.339401259	7.567707486	7.163513925	7.274144973	7.26171637	7.638902385	7.189543871	5.192106578	5.931468686	6.986910473	7.753460161	7.420993376	7.330780725	7.430724377	6.966752336	6.992308447	7.460553439	7.331409075
PRPF3	5.863596344	4.429732251	4.36663897	5.004224135	4.248794858	5.73586458	4.858579615	5.461383139	5.340289088	5.165615857	4.586917429	4.867859038	4.383957057	4.746650319	4.942087984	5.656378663	4.008080721	4.946346496	4.551711492	4.885919536	5.406520592	5.06358879	4.241401985	5.091023648	4.929283701	5.729303557	5.448576939	4.518738063	4.067662653	5.080069198	5.253939932	4.331912115	5.794234772	4.774436557	4.680401834	5.018066234	5.2247421	5.454853051	2.471301952	3.469434866	5.323076125	4.739898199	5.532642188	4.888228561	5.341745252	5.349720356	5.297078323	5.009485693	5.253386409
PRPF31	5.166249013	6.940829477	6.371727987	6.560687784	6.283981949	5.948000559	5.951417515	6.906364135	6.28391934	6.314533332	6.829695844	6.133171428	5.962109125	6.436366352	6.009546018	6.48341222	5.424882849	5.679429047	5.89319869	6.212394415	6.680359388	6.875951146	5.970296988	6.93271339	5.977947195	5.217654434	6.915610685	5.340757322	5.01028118	6.392554803	5.975331555	6.104687889	6.495343652	5.858096651	5.685297415	6.049567158	6.89090498	6.022601302	3.783041987	4.098489929	6.044171627	5.549985036	6.566700231	5.925730875	6.982141582	5.803865249	6.210162254	6.949293565	6.478054908
PRPF38A	4.206355377	4.53655025	4.45703565	4.938501431	4.605029309	5.066373584	4.673122607	4.919703741	5.026083663	4.595746283	4.383863408	4.838538136	5.176304374	4.485616657	4.878546899	4.99388469	4.666748194	5.042618984	4.413992014	4.898554892	5.105855794	4.76023516	4.243687928	5.212985188	5.134621164	5.02674928	4.76765948	4.565604462	4.308617921	4.686021076	4.993384688	5.195429493	4.644965375	4.861205998	5.082048869	4.850541678	5.012654321	4.970187696	2.606688857	3.850591199	5.047369677	5.355514319	5.33222335	5.054511432	5.042080795	4.958539226	4.678018142	3.419169097	4.877539991
PRPF38B	4.872266069	4.124537548	5.152859364	5.324406127	4.967795796	6.038214981	5.532297704	5.220527765	6.005825417	5.131711363	4.701155017	5.635690941	5.896317671	4.962790605	5.473648149	5.848184331	5.046831068	6.074031206	4.835535305	5.095727885	5.669825844	5.26898183	4.631564464	5.608321734	5.560770135	5.132248303	4.880979214	4.879746244	5.011956595	5.424534503	5.426533164	5.104590074	5.405657435	5.260311227	5.842856542	5.25876409	4.463671745	5.419127755	3.131035286	4.509424397	5.607481045	5.618350803	5.396790447	5.565321089	5.484419112	6.232723525	5.614054892	2.828995984	5.600019284
PRPF39	4.566297414	3.686965984	4.255341186	4.104647184	3.753799125	4.796657477	4.702428314	4.339781369	5.129590755	4.581372457	4.65535676	4.829301762	4.180724458	4.05929358	3.804607283	5.24213474	3.579214722	4.896036249	3.754492566	3.816117737	5.035152901	4.538198767	4.593130175	4.875273042	4.497937199	3.670877967	4.137774727	3.728023533	3.934404823	4.636326436	4.454547684	4.353121959	5.022927513	4.232927865	4.34493536	4.561113282	2.860921547	4.401056685	2.274708188	3.449049456	4.97231386	4.689478312	4.593112207	4.664609572	5.010129636	5.20251496	5.073170697	2.445302358	4.831457957
PRPF4	4.926888297	4.648756041	4.705570972	5.138632294	5.400810982	5.347502198	5.082303268	5.112520966	5.170383871	4.657953621	5.019111753	4.787673893	5.317024909	4.668097892	5.021418458	4.286952588	5.062529454	5.232746334	4.835083707	5.190993212	5.222102073	4.556816719	4.575591685	5.019787726	5.29699296	5.730261288	4.994948921	5.023945807	4.577348822	4.896874616	5.187088097	5.114083405	4.582946054	5.358275574	5.475454534	4.845639026	5.380270031	5.084470148	2.721108994	4.203196246	5.536054986	5.730385545	5.556783398	5.254358696	5.362085582	5.195981767	4.604381096	4.386998723	4.720544898
PRPF40A	5.497012645	4.297750828	5.106860631	5.455423593	5.310269842	5.811042807	5.07157608	5.267758368	5.306487747	5.381163317	3.99421089	5.113409746	5.478376596	5.177073995	4.88366609	5.044131787	5.075673741	5.485806301	4.925132092	5.293775746	5.317735913	4.67752786	4.77700796	5.048316398	4.825945671	6.297718041	5.190878785	4.932846961	4.801861755	5.39340809	5.154734922	5.575549748	5.560098247	5.621225182	5.420382199	5.23728898	4.834972703	5.075832832	2.824963088	4.263381688	5.861357901	5.691649464	5.420085399	5.114117462	5.403448121	5.837799097	5.260152272	3.531123921	5.30414533
PRPF40B	2.144278775	1.137136258	2.696331023	2.335913943	1.985474178	2.397245575	2.007390465	2.808966241	2.820984042	2.859746095	2.988101472	2.430224866	1.995897382	2.25795608	2.020894286	3.312293816	1.629059346	2.189350344	2.190253706	2.562269234	2.871533841	2.386960835	2.690849083	3.153009407	2.02561021	1.641477893	2.139153681	1.455577501	1.615965998	2.819482124	2.185222228	1.769824408	2.996187682	2.222034417	2.310361518	2.272918007	1.638726338	2.282729362	0.963933424	1.240775788	2.20724046	2.241654288	2.07940001	2.426223396	2.636905798	2.015167428	2.153474735	0.274341172	2.254530027
PRPF4B	4.517966366	3.301302675	4.835593451	4.502996495	4.384920779	5.628493741	5.336584955	5.102846717	5.764098299	5.229681548	4.37279785	5.335173124	4.862330895	4.784948763	4.584239212	4.659510158	4.926135954	5.994262252	4.616273687	4.379055867	4.586098151	4.722320551	4.969932663	5.413821829	5.236615066	4.96821936	4.493822507	4.797716487	4.951965435	5.421311404	5.305545837	5.24791346	5.841875195	5.174008245	5.601842504	5.078558608	3.773392178	4.702408148	3.119889248	4.352459354	5.468446918	5.710984394	4.687684543	5.510763611	4.996270321	5.867619568	5.109567885	3.398079655	5.119711151
PRPF6	7.702710263	7.433115086	7.349494402	8.193448372	7.847196013	7.324846066	7.15374399	7.522950696	7.392449898	8.070495243	8.306336654	7.23605745	7.436796294	7.193938452	7.725395076	7.731234381	7.195484649	6.97410866	7.167257123	7.49825287	7.554523585	7.291634847	7.96866258	8.137523639	7.474796139	7.703996772	8.202288009	7.258183964	6.103187224	7.259852331	7.42636946	7.278212362	8.087952899	7.579882438	7.124264607	7.550442457	8.160808274	7.284235814	5.320336524	5.773298046	7.680530665	7.250031669	7.544957917	7.314148512	7.63442241	7.233366106	7.513899494	8.048536277	7.541371947
PRPF8	5.648989018	4.848663007	5.799659932	5.981782825	5.893708764	6.672996266	6.277282408	5.873460691	6.614128885	5.550569767	6.193135749	6.344479881	6.171689398	5.926709673	6.35285901	6.052114893	6.695895443	6.544512692	5.969069656	5.914266763	5.353133066	5.811693213	7.42151952	7.600190746	6.4674764	6.294748936	6.098470811	6.818982674	5.753378878	6.433049171	6.657208516	6.529073393	6.724540729	6.690696387	6.781227816	6.354103999	5.363529203	6.078230397	4.544972354	5.645310219	6.326418017	7.237491848	6.026047798	6.564890621	5.723844981	6.82882247	5.962110164	5.631827023	6.070459399
PSEN1	5.732058049	5.057158952	5.521919699	6.000614979	5.681921266	5.988605066	4.947950975	5.596441645	5.540371633	5.539603214	4.603215643	5.057372101	6.119722631	4.826849463	5.811523329	5.210703878	5.604424975	5.668041926	4.983822827	5.143268453	5.573027241	5.342747993	4.576619754	4.873053937	4.91915222	5.53028156	5.165041664	5.231863358	4.734170831	5.39774472	4.949453188	6.197055761	5.830097271	5.84656058	5.235971116	5.826441772	4.469110398	5.455969949	2.58402579	4.073107333	5.748502104	5.13007636	5.791733126	5.22408277	5.628542889	5.466372808	5.960726727	3.458697545	5.254250099
PSIP1	3.469779417	3.810937112	4.341272745	3.96884908	4.337719543	4.824312131	5.095791622	3.942859715	4.990709764	3.740116023	4.813896911	4.53965153	4.655944644	3.675607431	4.337013323	4.430067303	4.987416608	5.325880449	4.621537991	4.48057579	4.573871109	4.004015077	5.410282746	6.290960607	4.314618343	5.473509963	4.229641054	4.737542858	4.46106938	4.769295906	5.470537295	4.527481685	4.339655071	5.351437159	5.119170657	4.581510845	4.281610582	4.508046422	2.407724638	3.838985703	4.566131687	5.561580388	4.569949759	5.182009884	4.149263341	4.972843682	3.820085279	3.040906499	4.675426652
PTBP1	7.346207342	6.813018165	7.228970262	7.394501971	7.166411565	6.981325664	6.945563845	6.978207127	7.259434822	7.430579599	6.68336089	7.098250275	7.020266257	7.027127368	7.166057809	7.3610873	6.790321829	7.12293699	6.910549115	6.791035191	7.520202277	6.943893306	6.806305612	7.877878111	7.401694383	6.954294676	7.057132182	6.345949557	6.259549083	7.220227501	6.829499805	6.799996635	7.697693179	7.043968552	6.927706764	7.20995421	7.174262152	7.112322724	4.893655464	5.699745565	7.280716592	6.80166158	7.024669655	6.981322726	7.62566696	6.904308871	7.375415946	6.794093617	7.126702614
PTBP2	1.946299746	1.753447067	2.476010439	2.216561845	1.912636693	2.561568545	2.903758116	2.555279551	3.146222047	2.519418126	2.575161202	2.748661451	2.170456737	2.752422182	1.978544906	3.333385462	2.215445841	3.136615284	2.11558889	2.502466457	3.174830692	2.449704001	2.599928943	3.386081245	2.678611169	1.950924511	2.174710711	1.921789922	2.207321263	2.984765678	2.890990899	2.231566412	2.737484481	2.268525094	2.719390002	2.526836032	1.482322453	2.628656349	0.847352769	1.467610377	2.618351005	2.875902339	2.549096041	2.924075067	3.573500691	2.677252523	2.478174479	0.477368394	2.957146941
PTBP3	6.804144448	5.739742026	5.921088737	6.473505056	6.277249931	6.72198315	5.699155464	6.583196492	6.332015083	5.694775069	5.039779964	5.779253061	6.903277151	5.728044858	6.304837844	5.596560429	6.191149505	6.359576002	6.139181414	6.720752464	6.190856001	5.347126761	5.186357653	6.163372425	6.117905933	6.244900459	5.998227589	6.40442629	5.496252065	6.303939014	6.044943138	6.8483755	6.632782303	6.739027182	6.244965429	5.846024023	5.589511092	6.297599884	2.918116039	5.02420844	7.129914264	6.507577637	6.567491265	6.025942682	6.846570206	6.407059275	6.079606363	5.047709823	5.693011433
PUF60	6.356918951	6.701914654	6.626480842	7.281649905	6.941003147	6.782084133	6.247575434	6.423879459	6.372604989	6.978039014	6.028017719	6.161392448	6.930713163	6.628546978	6.433915619	6.15302547	6.189280973	6.105977514	6.451602725	7.003264128	6.359699022	6.317825401	6.535299287	7.150740938	6.917064473	6.939440844	6.248915596	5.801009107	5.412965356	6.540813689	6.404649703	6.932654122	7.21959464	6.691871194	6.431711625	6.428885198	7.099414699	6.625665379	4.067578268	4.83264535	5.904249683	6.20031545	6.505291878	6.275001427	7.158962567	6.620378849	6.547173889	6.764265505	6.720264845
QKI	3.860647156	2.526020489	4.391005731	3.437289211	2.862275942	4.858812398	5.067305792	3.715091399	4.579753215	3.275409757	3.533038381	4.591918404	3.971349371	4.155319854	3.32233836	3.901332068	4.759805438	3.956559928	3.903792554	3.423652124	3.600338932	3.568197088	2.691060446	2.559754054	1.713780672	5.157484487	4.066619084	4.750047937	3.939025382	4.365411648	4.450873624	4.950872305	3.909056266	5.339220305	5.042529031	4.118520875	3.052909857	3.841190269	1.605558471	3.79855137	4.372282975	4.81530084	3.847885672	4.379705267	4.60673085	5.086661901	4.255442011	1.753516254	4.389565452
RALY	6.638773633	6.898827177	6.354379806	6.974493494	6.774779838	6.248114596	6.007952741	6.543367959	6.237581938	6.603171575	6.128667251	6.072487205	6.428357612	6.675972232	6.48184727	6.518365433	5.934593098	6.04699632	6.225173986	6.790282543	6.741184874	6.539288245	5.509341601	6.128523115	6.237982808	6.166375663	6.658727811	5.711119213	5.376377326	6.489474106	5.904837002	6.424042688	7.180051298	6.485525467	6.028082374	6.550168667	6.739539889	6.417249219	3.802975737	4.479128466	6.612430614	5.518389901	6.56756257	6.066692193	7.090497595	6.113620426	6.763631705	6.669418238	6.418386308
RALYL	1.660413138	0.673653844	0.435959846	0.079880714	0.497645293	0.379202371	1.212303661	0.533145178	3.613349994	0.721994712	1.959710545	1.846558859	0.050956711	0	1.142762403	2.118248317	2.458309925	3.355434072	1.171317825	1.012083998	0.621501947	1.715727483	0.478660789	0	0.492988226	0.132122184	0.355530091	0.763353437	1.646951439	2.083675136	2.085117265	0.238438848	0.51796302	0.254411895	1.970904832	0.408809938	0.751875564	1.134988218	0.563816759	0.92489165	1.14508851	2.601533583	0.239090752	2.494627448	0.52766549	1.142111594	0	0.155366597	1.683301699
RAVER1	4.250833955	2.503036388	3.963324731	4.393745492	4.650754298	5.024989607	4.108831451	3.931317365	4.764214535	4.398138565	4.820760056	4.329064097	3.563134606	3.879205992	4.319973748	3.875379526	2.67111598	4.145889627	3.935834171	4.198251537	4.315512789	3.505433228	4.643874837	5.00317516	4.410698312	2.376846257	3.829959804	2.287394702	3.306870313	4.635999883	3.840347501	2.816229919	4.730411944	3.583864513	3.978958017	4.704331032	3.537009263	3.97722418	2.165164058	2.388782939	3.922763669	2.813127414	3.821446076	4.212954019	3.683508457	4.264345076	4.298927102	0.911140377	4.094773235
RAVER2	3.541541983	3.36887091	3.245563407	2.94418746	4.552505793	3.787712649	3.07356463	2.820171895	4.61257937	3.346445427	4.123999513	4.334927197	4.214141403	3.429677996	4.284969029	4.226954827	3.742212841	5.791317441	3.206833928	3.287365262	3.605030862	3.890515648	5.052345863	4.699184436	5.606782886	3.426413662	2.928077829	3.429485259	4.283411656	3.945878145	4.213462505	3.255501664	2.818584337	3.053968994	4.010507135	4.677450625	3.233034658	4.212752993	2.005084019	2.929427073	3.873001324	4.587940705	3.330892741	4.416273082	4.513416885	4.554606635	3.724022049	2.622246385	4.229132016
RBBP6	4.069995957	3.37724121	3.961631575	4.51768273	4.062557373	5.403058348	4.43790695	4.212815616	4.747520163	4.381285525	4.322036406	4.587300172	4.688342211	4.071690924	4.125754475	4.431562642	4.111450365	4.879669748	3.838471337	4.169340706	4.028775724	4.185300409	4.24186718	4.789380899	4.348141592	3.895123028	3.571361535	4.077969963	4.0142996	4.367179577	4.787946507	4.522323639	4.436668141	4.607309907	4.788570004	4.37619228	3.317440924	3.945830728	2.385959747	3.42752825	4.520335925	4.761265218	4.585990708	4.682288361	4.69542058	4.944867182	4.620086153	2.969890729	4.50561502
RBFOX2	4.758477221	3.382859523	5.717222641	5.307571215	4.203785248	5.650632778	5.663184777	4.736633361	5.49243043	4.655300339	5.045917887	5.168250755	5.424473072	5.571968115	4.89138464	4.914986839	5.182707208	5.659433184	4.847500844	5.173541325	4.783198644	4.762547418	4.918812834	5.769018267	4.168009011	4.96411418	5.205640524	4.966270841	4.844690748	5.513282052	5.551560209	6.016223193	5.606653602	6.198662103	5.570689266	5.549735988	4.705167422	5.138189309	2.708468847	4.213097805	5.022600556	5.755392443	5.760106404	5.381034655	5.274326983	4.976677475	5.08270431	2.737247634	4.995703687
RBM10	5.929027306	6.132028808	5.722108373	6.044701992	6.155499401	5.985523868	5.832659276	6.280295051	6.256410629	6.279258136	7.254975937	5.771213787	5.785162939	5.969863735	5.887907655	6.147273677	5.0369083	5.752107158	5.691819408	5.770584057	6.274521379	5.947395538	6.416390759	6.944749866	6.476495701	5.607710724	5.76144674	5.339053662	4.810842917	6.237443682	5.988156637	5.465336786	5.927720507	5.678979067	5.943964141	6.056941133	6.052143526	5.814471505	3.835014812	4.483355392	5.898988552	5.76473048	6.234550976	6.011107151	6.542425856	5.762066875	6.26511675	6.116328915	5.932016841
RBM14	5.209809174	5.105224524	5.213029972	5.538401552	5.38503366	5.476349168	5.377062218	5.462451172	5.936597185	5.821788217	5.68272348	5.131385289	5.163938239	4.859113274	5.361443679	5.606422291	4.779991533	5.458981459	5.023745678	5.078992806	5.590705317	5.04284216	5.658645441	6.447954136	5.50601555	5.430204214	4.634393601	4.862578577	4.425544341	5.566638096	5.507219118	4.933851826	5.904331719	5.318335582	5.635853903	5.489115262	5.115531672	5.344310467	3.021831865	3.893108614	5.638445597	5.305197363	5.684672483	5.514446045	5.830719206	5.217739381	5.631198565	5.079344227	5.479926486
RBM15	3.527422571	3.464628963	3.120944858	3.625375911	3.396922765	3.783859293	3.456408944	3.18897052	3.526007293	3.411678693	2.662648184	3.076943781	3.853013764	3.06055904	3.004646847	3.397181443	3.259853104	3.435085969	2.65624752	3.397492127	3.422559798	3.487463528	2.77382738	3.627022805	3.479604201	3.709060564	2.975722585	3.119193879	2.485305044	3.074711561	3.496556531	3.643186669	3.425066771	3.315200874	3.45126454	3.375017216	3.31361317	3.404013114	1.281205807	2.68183739	3.525073933	3.484693749	3.609972493	3.453498467	3.760385517	3.687522128	3.675771867	2.796614486	3.286138129
RBM15B	4.36527626	4.757478826	5.116105671	5.927680663	5.132713591	5.718753555	5.589697121	5.571448416	5.351523411	4.939465055	5.219450841	5.010745199	5.373706264	5.301213959	5.111097526	5.046183957	5.236708377	5.258183925	5.125024832	5.540999245	4.843757278	5.034252064	4.392684695	5.835519204	5.692808503	5.024511785	5.376840937	5.241320294	4.718480225	5.529451533	5.589509338	5.551380739	5.200651065	5.550717792	5.627087823	5.418556958	5.107761775	5.08259524	3.371232015	4.19243067	5.119662133	5.714375139	5.136663577	5.492061705	5.997763639	5.077857494	5.17314124	4.583318259	4.996906706
RBM17	5.521529578	5.240362944	5.478883953	5.766128147	5.340713609	5.536176516	5.610198778	4.812790849	5.545686293	5.667971088	4.819235547	5.350902918	5.543222012	5.497551036	5.352141444	5.654418509	5.097981305	5.628369611	5.337257039	5.2783511	5.772843767	5.581309057	5.244837468	5.552332627	5.551875862	5.318470316	5.07454836	5.166976249	4.864506419	5.360427851	5.628756906	5.243796853	5.529214915	5.132756925	5.43988996	5.490461664	5.722022081	5.627419225	3.281412027	4.341191291	5.414990842	5.681080723	5.076785933	5.519911017	5.729495821	5.733522984	5.549364988	5.903405302	5.830103136
RBM22	5.718738421	5.455929746	5.558148967	6.071449788	5.747344332	6.012052562	5.58970941	5.572350114	5.965890493	5.949161486	5.600724669	5.648342248	6.085643311	5.16448444	6.010964621	5.422305954	5.776215546	5.777222223	5.358346904	5.663703733	5.710154516	5.692472845	5.962992716	5.991549048	5.414031872	6.109972825	5.432026944	5.660192967	4.77535866	5.72864643	5.926902427	5.485012886	5.823872244	5.869935747	5.835671738	5.562030673	5.179605302	5.633038344	3.370903088	4.354546773	6.136437245	5.901037244	5.902805494	5.717843741	5.301726897	5.587126273	5.909883837	4.639932728	5.777211371
RBM23	3.763289513	3.564164241	3.997478705	4.504894134	4.378243469	4.654288198	4.199255399	3.973019423	4.532783174	3.995185334	5.258958184	4.269569218	4.442648592	3.526677637	4.351476466	3.679245712	4.265747265	4.652900876	3.967244068	3.689997476	4.022489847	3.993303062	5.162227068	5.724482123	4.457251576	4.659806469	3.732656966	4.328491629	3.57436925	4.413647473	4.658353762	4.502249417	4.399593349	4.335456811	4.526252423	4.501386218	3.67267222	4.058302212	2.236050142	3.35209804	4.295338549	4.658490562	4.344030252	4.420819913	3.790123537	4.596643519	4.09640278	2.688450687	4.098283697
RBM25	5.21218479	3.753493061	5.124845788	5.118446518	4.249370917	5.774884829	5.263847187	5.088254453	5.524373512	5.312099883	4.597026135	5.405171718	5.300007851	4.994770806	4.716648088	5.969548033	4.577283824	5.652104916	4.301888386	4.431561409	5.668985956	5.08840106	4.99418829	5.427432654	5.150621063	4.717816718	4.858095317	4.263496648	4.644003421	5.224021245	5.231991246	4.991086312	5.980011207	5.111754316	5.190785151	5.080002656	3.693614321	5.204705505	2.870777933	4.187749313	5.496831441	5.540712747	5.038532702	5.21904982	4.759731269	5.96228108	5.656223102	2.876818619	5.2464067
RBM26	4.024497451	3.610371155	3.593628511	4.054894269	3.754763148	4.502237496	4.422603485	4.160146578	4.665962115	4.68103635	3.911368437	4.387876073	4.37056403	4.236693324	3.632954424	4.597515757	4.126741065	4.707814286	3.724756102	4.03101593	4.379317182	3.904321648	4.855923408	4.781268442	3.660632523	3.875094424	4.272613608	3.929899103	3.977921151	4.530159192	4.577705795	4.58801771	4.742183351	4.589480465	4.502987285	4.132967833	3.417829585	4.150901357	2.439974438	3.630846838	4.298334723	4.814127074	3.980792827	4.434767786	4.522665194	4.895435096	4.013457065	4.07137083	4.468533907
RBM27	3.820975739	3.078425943	3.790678533	3.996731641	3.934113668	4.17268217	3.873834954	3.869225281	4.032438132	4.155964535	3.76073348	3.822602324	4.26525684	3.560056539	3.402967539	4.015035541	4.25752692	3.90768643	3.281999956	3.761120595	3.847725787	3.086801968	3.858962576	4.024724001	4.256658534	4.632568378	3.352276253	4.09266047	3.308981747	3.707244322	3.823406678	4.006239971	3.898993319	4.315185919	4.211164172	3.786878395	2.879589054	3.602402378	1.663055293	2.767341521	4.169575077	4.340296472	3.955847672	3.944566753	3.714232259	3.830764961	3.90748573	1.789874831	3.842375189
RBM3	8.048848986	7.413085035	8.087981804	8.559383196	8.164923469	8.091214392	8.239635625	7.384706742	7.760954256	7.705352435	7.47295135	7.519710227	7.340812228	7.822244652	7.998544161	8.101572209	7.875972943	7.775287014	7.677870124	7.926396352	8.10705082	8.068943136	6.472363868	7.694627155	8.025617655	8.480106471	7.866179366	7.418208683	7.058253989	7.926776062	7.768681057	8.401565004	7.927754925	8.289387711	7.540925215	7.732775528	7.706703811	7.296199444	5.291642221	6.443858024	7.682909846	8.393182467	8.170919789	7.320655022	7.857046287	8.196337567	7.92039372	7.778758517	8.011125641
RBM39	7.042209606	5.535404117	6.053710149	6.257986119	6.052546708	6.561811176	6.510595743	6.344582611	6.854616321	6.717745412	6.363709511	6.460912928	6.446920765	6.289111943	6.266326892	6.732183707	5.649029558	6.793233712	5.824098804	6.147009712	6.638475115	6.29223578	6.859939271	6.954868407	5.926563146	6.424136573	6.289831066	5.449944914	5.785128542	6.557738946	6.662465385	6.068817854	7.045030016	6.336307316	6.314384587	6.221942596	5.86095826	6.471278449	4.050188536	5.093859014	7.049858697	6.438699947	6.577774789	6.578082808	6.590582662	6.705744506	6.738515535	5.111819895	6.589106365
RBM4	3.665835518	2.854951259	3.344045464	3.879395339	3.166910442	3.534333994	3.479294431	4.075351112	3.62892333	3.544250517	2.831611038	3.27229966	3.521484459	3.287233776	3.090658231	3.267008992	3.593800428	3.553972048	3.306877225	3.787889557	3.67067651	3.167774603	3.300120042	4.468178681	2.409292368	3.462702024	2.988532116	3.209324425	2.575271222	3.641678059	3.531812785	3.458437824	3.850561709	3.538961412	3.644985485	3.455810347	3.273822438	3.405539403	1.653559494	2.503908524	3.563982365	3.788942215	3.526466396	3.529794157	3.385846476	3.128529498	3.360336781	1.96260236	3.491523959
RBM42	6.415068416	8.270144948	7.169393569	7.685313905	7.83344343	6.794699079	6.822244686	7.552760478	7.004118323	7.463226897	7.439502698	7.005342424	6.528446385	7.231333575	7.452366139	7.339346374	6.223004548	6.507658112	6.787998723	7.196383059	7.881410064	7.572624008	6.475746171	7.423939093	7.528371884	6.135999118	7.897128053	5.868886871	5.775508905	7.25078785	6.576657431	6.42789442	7.44666467	6.522551807	6.244278479	7.325308414	7.997970494	7.339739845	4.513075164	4.922905516	6.927926718	6.034777324	7.309971729	6.705978116	7.736404584	6.62333021	7.276380121	8.205225356	7.376464591
RBM45	2.441350384	2.33951089	2.768685347	3.427147122	3.254397426	3.552443632	3.161951065	2.963488863	3.323328766	3.171341844	2.252435992	2.997715967	3.112773199	2.979387857	2.507485178	3.2407546	2.720347512	3.542592448	2.648210333	2.908931492	3.240726161	3.129676095	3.227043658	3.533461866	2.96746803	2.774095116	2.607254691	2.577194204	2.726952728	3.305798255	3.028349612	2.920484725	2.990626999	3.041945328	2.887863447	3.042707503	2.379209353	2.787943182	1.102528077	2.022226093	2.700483517	3.106464036	3.141160162	3.231308502	3.328831117	3.524811653	3.213868171	1.836170266	3.239271759
RBM47	6.551581752	5.017415578	4.74317284	5.357002098	6.084836119	6.497108061	4.170214822	5.664455562	5.949251202	6.032703763	4.192357656	5.57416879	6.307444697	4.545202169	5.785675673	5.497886488	6.063274465	6.757978464	4.99008475	5.713048682	4.852951091	5.383493507	5.218703574	5.963178038	5.764858671	5.444047409	4.761463081	6.00090737	5.350864938	5.6654504	4.489351625	6.070779748	5.250921082	5.150959336	5.686306769	6.129227616	3.711933665	5.802051696	3.410895281	4.382882827	5.620663948	5.159805101	5.386513985	6.022773039	5.616771921	6.056874267	5.336487757	4.842974415	5.367553757
RBM4B	3.327206501	3.068485348	3.224134325	4.113324679	3.578013939	4.272283615	3.939000716	3.488401068	4.215646002	3.662239618	4.113721454	3.745304303	4.033696336	3.592494799	3.617689117	3.699724439	3.656442048	4.339704302	3.460140267	3.660721553	3.776449207	3.819263553	4.275809725	4.99268741	3.015298757	3.459745978	3.355633611	3.480921279	3.114380486	3.840917513	4.27358686	3.810258438	4.244750934	3.995592206	3.894943528	3.915775897	2.993605445	3.554039192	1.814943351	2.471995305	3.735432996	3.941097074	3.897311024	4.045913739	4.251506218	3.860474544	3.684656439	2.558629864	3.897649034
RBM5	4.59788369	4.462087977	4.531937733	5.430284016	4.541147122	5.284399302	5.454903758	5.120708408	5.970700888	4.346657536	5.610245719	5.540444204	4.943060181	4.64089218	4.926971065	5.852960734	4.153166651	5.418801178	4.828703704	4.694447021	5.123621431	5.503999645	4.840339658	6.296745262	5.140822376	3.537510148	4.739915687	4.339713541	4.350008103	5.569630184	5.622674122	4.483297111	5.629130579	4.501195158	5.210469094	5.107394011	4.101496096	5.268482463	2.909336529	3.934456677	5.746916122	5.269856315	4.840573046	5.334519255	5.67248937	5.212946449	5.617987554	3.855038296	5.34823427
RBM7	4.219705109	2.840960397	3.994683253	4.141152499	3.514846166	3.993357124	3.791088475	3.679133276	3.866026477	3.615289996	3.369732611	3.56110695	4.141545332	3.461864551	3.322957721	3.139949084	3.811904561	4.052853939	3.615098473	3.582642416	3.373946164	2.927201411	3.054469062	3.838113277	3.146305123	4.479320277	3.469241213	3.470639209	3.293607834	3.545658663	3.627980789	4.102049041	3.667244884	4.336365263	4.025234838	3.811188271	3.152317617	3.662827058	1.388920762	2.502979342	4.273940013	3.960980566	3.887237861	3.74648791	4.322668221	4.188708627	3.966725716	2.431719492	3.704850526
RBM8A	6.510568401	6.135567256	5.884301921	6.194736564	5.953167012	6.588826686	5.704950818	6.417127567	5.713267728	6.699180671	5.364908172	5.55802072	6.508041792	6.014156016	6.142824436	6.157062018	5.93130744	5.915513761	5.527319252	6.297807585	6.18710073	5.891130563	5.81102873	6.44621779	6.148104403	6.636661948	6.335022534	5.505025892	5.186149081	5.983423916	5.943903709	6.298395039	6.516052403	6.087786954	6.067015604	5.746903621	6.60504808	5.75656752	3.393219161	4.659341075	6.050778699	6.31814236	6.259581264	5.900847447	6.225621793	6.308282583	6.025504531	6.190833645	6.184221662
RBMS1	4.267907578	3.536514367	5.125492009	5.051187124	4.18777922	5.384730361	5.671274752	4.858671746	4.645568808	4.164889473	3.593245567	4.461481376	4.862018426	5.018513859	4.330942682	5.114175752	4.673042329	4.12493101	4.734610504	4.551425089	4.787602162	4.471527608	2.453376525	4.342895207	1.522770659	5.461125586	4.800689498	4.467280156	4.501594666	4.852233735	5.338259427	5.467171949	5.234164511	5.861171233	5.321999909	4.715087674	4.371346569	4.308572729	1.297162721	3.798083837	5.527331076	5.435788138	5.326447548	4.670785973	5.270240241	5.066016267	5.171612225	0.741999276	4.78763591
RBMX	5.914349523	5.662482864	5.930384921	6.342926839	6.007345405	6.751571775	6.375149533	6.421373533	6.650326867	6.701161104	6.17231066	6.265970386	6.500106849	5.801516146	6.199159707	6.140527771	6.31742492	6.598480806	6.126450634	5.99356576	6.221093407	6.28929038	5.940312764	6.71218267	6.744024321	6.350860983	6.153991185	6.178255384	5.822481094	6.458188604	6.593685077	6.396240798	7.166451897	6.385006551	6.391234424	6.310595231	5.968008755	6.069140634	4.425785139	5.321256366	6.477543899	6.811883595	6.380079718	6.47660822	6.365319156	6.890274562	6.106648345	5.735613813	6.51419876
RBMX2	4.92051495	4.750094576	4.927214973	5.199081685	4.872217005	5.301874545	5.049462446	4.775384948	4.883931615	5.294666087	5.159552405	4.430612459	4.944046805	4.893931787	5.121884892	5.007419043	5.035320054	5.078375108	4.510564813	4.833979356	4.956383871	5.038196442	5.430586978	5.067921325	4.781437453	5.131516017	4.514355125	5.036278393	4.275089221	4.919465505	5.076888876	4.859107172	5.874444777	4.894220495	4.788775435	4.67455344	4.933389925	5.18470157	2.468239517	3.46199003	5.2116696	4.985850928	5.180874143	4.797998738	5.332042248	5.796053678	4.905911651	5.188966512	4.862116352
RBMXL1	3.159980605	3.389862694	3.532296214	4.067016102	3.832385897	4.460445164	3.880229097	4.17530099	4.011716461	3.542749244	3.137364105	3.690081627	4.763969427	3.731409685	4.157080436	4.197078658	4.233308817	4.158089014	3.353705479	4.206438494	4.027651118	3.871526469	2.450779844	2.88610787	3.878836879	4.403036183	3.807253294	3.98150325	3.347821273	3.831911998	4.109931349	4.366806689	3.645165033	3.883907493	4.598421497	3.716157503	3.321916383	3.703784101	2.272249337	2.96319545	3.969797649	4.225534471	4.192631734	4.147171865	4.1297734	4.496073388	3.901529022	1.758594597	3.997737189
RBMXL2	0	0.056625449	0.050464045	0	0.063970835	0	0	0.052877869	0	0.120846448	0.062523225	0	0	0.067504007	0.061653951	0.329858411	0	0.077540106	0	0.140903751	0.059442411	0.182610008	0	0.257515828	0.105517009	0.065500212	0	0	0	0.204507361	0	0	0	0	0.129986974	0.056117271	0	0.056138596	0.064067392	0	0	0	0	0.052146409	0.075145599	0	0	0	0.061980901
RNF113A	5.887513328	6.132155203	5.421577844	6.03850266	6.125697161	5.396125255	5.213074613	5.488635723	5.27404195	6.052009734	5.663627041	5.199156867	5.462324078	5.33666246	5.645144831	5.504219491	5.1026936	5.125932098	4.879195049	5.375008198	5.717497248	5.783323048	5.21140904	5.645157342	5.585917477	5.967329914	5.005930565	5.48016199	4.141144689	5.10131071	5.377402888	5.306601654	6.292512615	5.198453393	5.138097882	5.575818849	5.513573581	5.985911269	3.42608448	4.15596623	5.67306409	5.399846442	5.529532734	5.093245959	5.919841764	5.657060152	5.429965937	5.911108075	5.629938397
RNF20	4.918839064	4.276392113	4.738502652	5.370861726	5.544932217	5.920443139	5.274526143	5.585199838	5.552771104	4.675644551	5.190061592	5.077318713	5.482981663	4.555146859	5.31602182	4.182135345	5.519853037	5.535391758	5.01709368	5.2572328	4.77867328	4.745344001	5.589953356	6.178572499	5.308873613	5.783751759	4.94012937	5.588322195	4.449721469	5.330795314	5.427633941	5.33035298	5.010390387	6.018932925	5.755526691	5.046593992	4.655966638	5.222034941	3.631560383	4.349395305	5.430022063	5.645501568	5.522263582	5.645709144	5.652747629	5.569545631	4.709126192	5.029391521	5.001702959
RNF213	3.762282075	4.698074322	4.819069942	5.918677958	4.61400964	5.22625638	4.622914912	5.430882382	5.743197591	3.836388134	3.907169193	5.242609983	4.65976472	4.508748277	4.910187531	4.952126057	4.695950003	5.541738109	4.413976276	5.366544604	6.023076468	5.164918397	3.902672455	3.328331236	4.311333921	5.305915532	4.52817087	5.94457356	4.499244904	5.073403908	4.650033844	5.783346376	5.404489198	4.845269413	5.248832778	5.093403927	3.695500251	5.0333211	2.055623283	4.529626071	5.017967715	4.723270927	5.203683185	5.449188706	4.693534409	6.0247225	6.113351528	2.945512808	5.370494933
RNF34	4.273284112	4.21334584	4.579869424	4.537749406	4.919244634	4.505974952	4.729695267	4.552147403	4.840802362	4.666311809	4.623905392	4.515989771	5.057556637	4.134949086	4.713986279	5.058033277	4.808125408	5.061228916	4.197868886	4.390766505	4.902774847	4.367924292	4.86813915	5.727779788	4.797196756	4.948659544	4.056958724	4.747597177	4.003960033	4.572907167	4.791570837	4.380413022	4.356675055	4.487362271	4.885360437	4.943447569	3.959780219	4.261831999	2.288668079	3.600388581	4.857520876	4.999601394	4.997306206	4.738536617	4.932386818	5.127516288	4.847229348	2.534281926	4.848257605
RNF40	5.063265668	3.663667039	5.568675967	5.720434535	5.412013988	5.757122754	5.056043584	5.575191609	5.67617844	5.156437691	4.858288027	5.269949978	5.430531786	4.983399759	5.325470479	4.839905777	5.250883543	5.22031756	4.904398584	5.357457381	5.409306511	4.910458172	5.270496973	5.995240899	5.093197389	5.655720415	4.918652527	5.06073566	4.390452097	5.223353828	5.029351228	5.441734983	5.229675061	5.980316691	5.436920522	5.389559882	4.42655846	5.096691233	3.423847742	4.306130378	5.168329943	5.361897095	5.650147887	5.317249515	5.106022947	5.137465443	5.493557205	1.953857354	5.179377027
RNPC3	2.361028107	1.771569997	2.137546975	2.603831565	2.634366254	3.463691604	3.059850189	3.179294178	4.215888861	2.664720142	2.49294869	3.621956988	2.769941036	2.359211734	2.571631518	3.300236782	2.011687849	3.88561185	2.24315304	2.699772528	3.99819802	3.074868918	2.514904332	3.110496625	2.529344993	1.821755004	2.351188346	1.89664078	2.439115258	3.425722913	2.869517555	2.471291582	3.426598761	2.248682352	2.797470765	2.752076409	1.536285164	3.093662829	1.428419782	2.26773802	3.329875557	2.702948735	2.82877045	3.343474162	2.738979423	3.594184871	3.845144732	1.272113032	3.018634406
RNPS1	5.551337162	5.770849957	5.65578032	6.173638761	5.936261707	5.690942099	5.528757158	5.870064878	5.505318169	5.924944601	5.919067533	5.437196518	5.845793364	5.526819256	5.741584726	5.824992923	5.061015787	5.204885168	5.35033632	5.797892515	5.89880804	5.548085758	5.551611795	6.413378712	5.926174407	5.580088074	5.72718867	4.891990731	4.53973878	5.440743716	5.792985408	5.369325633	5.401026379	5.688730406	5.429252105	5.705634059	5.461263156	5.64679375	3.120113902	4.135602526	5.518751558	5.661263704	6.028218926	5.35021617	6.204781406	5.467640882	6.035761073	4.881622193	5.564914613
RNU1-1	0	0	0	0	0	0	0	0	1.396390754	0	0	0	0	0	0	0	1.194792649	0.395588504	0	0	0	0	0	0	0	0	0	0	0.39739683	0	0	0	0	0	0	0	0	0	0	0	0	0	0	0	0	0	0	0	0
RNU2-1	0	0	0	0	0	0	0	0	0	0	0	0	0	0	0	0	0	0	0	0	0	0	0	0	0	0	0	0	0	0	0	0	0	0	0	0	0	0	0	0	0	0	0	0	0	0	0	0	0
RNU4-1	1.01637829	1.645301127	0.55887968	0	0.680405612	2.175783707	0	0.99446818	1.535407791	0	2.513301844	0	0	0	0	1.43676649	9.328099751	1.303203068	0	0.540548283	1.082769639	0.676085303	0.655890383	1.35521869	1.81609049	2.23387492	0.715837547	0.860949525	0	0	0	0	2.162006336	1.250522536	0.503554154	0	1.322459368	1.368548764	0	1.65175193	0	3.802716789	0	1.303081596	0	1.30214623	0.79357106	3.343234894	0.663062291
RNU5A-1	0	0	0.65543553	0	0	1.049032688	0	0	2.157645354	0	0.778647784	1.324690995	0	0.826898228	0	0	5.623443199	0	0	0.634577662	0	0.787962424	0	0.706114141	0.689680473	0	0	0	0	0	0.846343291	0	1.267909242	0	0	0	0.685385565	0.714598181	0	0.406512171	0	1.308180814	0	0	1.44760482	0	0	1.987491046	1.27403081
RNU6-1	0	0	0	0	0	0.65949985	0	0	0	0	0.828392977	0	0	1.421111923	0	0	1.57330006	0	0	0	0	0	0	1.244293795	0.735072223	1.393400733	0	1.053526452	0	0	0	0	0.818263034	0	0	0.761008643	0	1.256943225	0	0	1.152806145	0	0	0	0	0.975179638	0	0	0
SAP18	7.108082386	7.153095184	6.680584268	7.189316121	7.327081035	7.262663588	6.855471932	7.250895591	6.628629604	7.645458123	6.284731096	6.512304031	7.422730249	7.274915695	7.046463713	7.216724553	7.339757297	7.037461873	6.604652919	7.420360957	7.286528526	7.106008675	7.458694711	7.552684965	7.147248585	7.473510803	7.679665534	6.442293808	6.474724617	6.951647196	6.850408567	7.40809264	7.343143625	7.064260259	6.802796924	6.95709011	7.172396412	7.163140472	4.882189904	5.630182624	6.952940553	7.19672622	7.006710455	7.011430212	7.556855114	7.065996038	6.693351129	7.245559576	7.269954853
SAP30BP	5.126264889	5.210952577	4.871057937	4.699155864	4.316061838	4.751013733	4.764485409	5.032210382	4.984761888	4.177162438	5.18613412	4.782249176	4.124097621	4.910540885	5.187383192	5.230232354	4.562532471	4.722122512	4.932394783	5.059791319	5.832213603	5.180846854	4.71836376	5.13690178	5.384675967	5.479156761	4.715635621	4.554671988	4.041605704	4.839548596	4.994905008	4.253149551	5.225742167	4.949355358	4.895157858	5.022826502	5.405332497	4.812841628	2.598994428	3.502568781	5.123812835	4.794954471	5.348581165	4.835670221	5.353422109	4.71733099	5.477681495	4.673332524	5.179996145
SART1	6.339250558	6.415947989	6.251095885	6.851053077	6.498677486	5.954672893	6.035712578	6.356651761	6.074407489	6.406955719	5.997274846	5.975916653	5.902643084	6.248406279	6.356025237	6.493270771	5.899906559	5.43854189	6.113746913	6.091413308	6.644278889	6.414297266	5.898413184	6.284538195	5.587085735	6.130157225	6.857134092	5.326311001	4.809065845	6.116070583	6.104534009	5.998683361	6.909866844	6.204006591	5.863786071	6.316463227	6.92647317	6.085209696	4.132977362	4.658894905	6.367198074	5.892801622	6.550926894	5.895019365	6.620827848	5.790576023	6.404596994	6.23269646	6.288804166
SDE2	5.155789752	3.24103241	4.42004912	4.226639989	4.509760617	5.688611048	4.521887166	5.12215039	4.688453866	5.339945502	4.29772692	4.522223705	5.05810325	4.335983889	4.382919609	3.858354539	4.581947173	4.926148583	3.878605609	4.411592858	3.927746187	3.643055811	4.461371278	5.289270788	4.133000693	5.826025037	4.472041236	4.701302206	4.40165678	4.829180002	4.954908966	5.046304777	4.829300505	5.124358734	5.223419504	4.622700657	3.147600459	4.468488246	2.700845	3.768991026	4.582228593	5.319973877	4.553437979	4.853980941	4.590339042	5.524562466	4.441800184	2.913363834	4.678470931
SEC31B	1.876068782	1.96742623	1.866807524	2.422551384	1.575393253	2.344195273	2.683612794	1.153841617	3.053404148	1.935793719	3.464388882	2.912842105	1.330020092	2.554357688	1.879696851	2.46814682	0.370685336	2.592581659	1.857884652	1.510379189	2.559636041	2.319777349	3.850407347	3.617678323	2.156183861	0.32446867	1.642709326	0.79860817	1.747899975	2.826613972	2.903659443	0.992795956	2.999326967	0.949337051	1.557732579	1.929470795	1.343358544	2.465841566	0.348643916	1.366860197	2.653930757	2.2248649	1.889442736	2.747925952	1.161571704	2.75866449	2.518180139	1.439217591	2.843303584
SF1	6.818076501	6.496436367	6.511704835	7.284487958	6.947830585	7.165042479	7.162187147	6.987794628	7.43861351	7.118852495	7.317502792	6.990251288	6.976055337	6.610703763	6.920569388	6.765771863	6.4256392	6.827927703	6.643222346	6.665485127	6.837544495	6.764647698	6.922715695	8.186472701	6.606357495	6.795348539	6.478270542	6.341316308	6.087770683	7.160889885	7.505941456	6.522587768	7.06898763	6.801229118	7.184564699	7.098188526	6.563782912	6.880262241	4.629972839	5.887394503	6.921138369	7.148843908	6.969610651	7.11746304	6.860015813	6.833627761	7.134121842	5.75123566	7.109033815
SF3A1	6.42734316	4.948094326	5.745212585	6.184573119	5.93125864	6.257791299	6.091474269	5.882643686	6.467913017	6.095786391	5.791084686	6.203626981	6.017740717	5.648485531	6.602275721	5.525698858	6.225739922	6.104210751	5.909739823	6.342484305	5.530930732	5.774473217	6.270681565	6.826511213	6.008328033	6.383781864	6.183706751	6.455303368	5.506437219	6.034056952	6.436284658	6.734238301	6.398073283	6.521410014	6.585694456	6.190384285	5.771746612	5.991450154	4.262916813	5.41187643	6.263564059	6.646528675	6.665583319	6.397940349	5.943076771	6.21440491	6.060575736	4.935850576	6.093628377
SF3A2	6.765794823	6.84980058	5.881193067	6.819849549	6.576733811	5.72356087	6.074720678	5.956996796	6.635907667	6.848096222	7.175088489	6.413028618	5.419031551	6.273046612	6.95867271	7.063883995	5.199794458	5.616876492	6.253011844	6.341263348	7.214960005	6.163510587	5.595852635	6.515545848	6.599374822	5.122194408	6.677572239	4.489569216	4.900091831	6.39475516	5.788025111	5.286892874	7.127965705	5.802034642	5.818598145	6.569732965	6.937211642	6.395089876	3.788272358	4.12068425	6.718390011	4.629432065	6.275611388	5.687391212	6.800389652	5.752963258	6.628287826	6.293464746	6.401754445
SF3A3	4.622993094	5.693624231	5.792805947	5.9691177	5.812741358	6.061299884	6.016155314	5.762011475	5.780494964	5.5064473	5.445211474	5.649078281	6.36018606	5.336002678	5.720665431	5.700022722	5.777028931	5.919108925	5.397774367	5.807758604	5.769905352	5.848493328	5.819978573	6.178614592	5.998974161	5.667329504	6.194510751	5.792449889	5.143825579	5.768100457	6.1014636	5.983423696	5.569463154	5.821018165	6.027384484	5.784830537	6.020603174	5.725899772	3.4200102	4.599002215	5.776109599	6.242488647	6.235215446	5.929969289	5.971460135	5.96169418	5.696301804	4.924754143	6.145047592
SF3B1	7.308502534	5.729635679	6.937461511	7.220881592	6.842745764	7.734994029	7.004378084	7.100809147	7.338013564	6.796392438	5.958207431	7.089611848	7.093199468	6.983147157	6.854763013	7.166314481	6.731113202	7.367808906	6.567634176	6.803929855	7.192190542	6.884969672	6.430591727	7.141878731	6.600094007	7.584267933	6.745243627	6.756745378	6.485400389	7.255573982	6.975121682	7.413034979	7.604427481	7.335309506	7.04051645	6.93104355	5.88216258	6.946480722	4.704688114	6.026558969	7.774082989	7.307224448	7.343428348	7.179849761	7.4560811	7.631004147	7.272652285	5.07165669	6.972388982
SF3B2	6.643260086	6.352658588	6.546619922	6.982448884	6.808432476	6.543364232	6.351625987	6.522137738	6.474995054	6.729901413	5.999100478	6.327543733	6.462185012	6.357193771	6.605332458	6.26809672	6.392526523	6.232120865	6.251035008	6.580483901	6.4740393	6.404658044	6.480724441	6.990859533	5.742513548	6.638007303	6.990714921	6.143269905	5.662234731	6.496731456	6.635870995	6.515666869	6.729068429	6.721857191	6.443972253	6.475689271	6.704764536	6.625021724	4.569784383	5.232623224	6.657403716	6.62723474	6.832729547	6.366981575	6.621111912	6.454936775	6.594930557	5.573259015	6.483765373
SF3B3	4.963166275	4.944748494	5.501953863	5.256119849	5.656216288	5.90783524	5.347704313	5.740171591	5.612392519	5.637172079	4.728848144	5.489176009	5.857583881	5.08673573	5.568289442	5.192434893	5.406904912	5.401251491	5.10538062	5.571299601	5.308718988	5.219436959	5.261303078	5.338255181	5.608086979	5.354573452	5.133366505	5.603870104	4.714403155	5.483611724	5.680087263	5.658632451	6.092742543	5.691170648	5.737198739	5.337159008	5.795063375	5.463821988	3.18247561	4.490085287	5.979275345	5.886969596	5.552755522	5.523164827	5.5853488	5.621820715	5.501566015	4.216368274	5.161481565
SF3B4	7.43920485	6.852330442	6.775440231	7.14398672	6.786284936	7.679372297	6.626578091	7.522732336	7.053451789	8.104881578	6.314714443	6.977145403	6.780511953	7.305104857	7.126336076	7.816742493	6.557393857	6.618455073	6.60935352	7.017016245	7.711488494	7.087605822	6.346293949	7.070073017	7.133521587	7.167111923	7.563675296	6.819035746	6.117096315	7.075352252	7.027935575	6.955936169	8.044310719	7.204438764	6.893885067	7.375757421	7.329251911	6.792671578	4.39456228	5.395819622	6.930013894	6.758567352	7.313221014	6.680939747	7.659950373	6.923969027	7.737285475	7.246520435	7.053588696
SF3B5	8.579180657	8.805134676	8.688679355	8.141928062	8.125106655	7.968509258	8.548844638	7.952030879	8.157457891	8.330276413	8.661721218	7.961346118	7.991368765	8.153875955	8.373783339	8.655418345	8.537261565	8.421174139	8.33113241	8.32923672	8.148012166	8.797102873	9.021492417	9.288423797	8.968236636	8.462252203	8.326942303	8.139107341	7.479106092	8.38975709	8.711931164	8.060508389	8.67638041	8.150547323	8.28052687	8.562705412	9.615458632	8.36295752	6.761634606	6.877615592	8.251515217	8.665989544	8.262096362	8.307936763	8.610830409	7.971247109	8.182989848	10.06902363	8.673447515
SF3B6	7.006666463	7.700010404	7.80723714	7.899944182	7.597267698	7.535898858	7.172639807	7.625259439	6.946500145	7.782250388	6.44838755	6.855074031	7.845368719	6.98602485	7.424187513	7.585991624	7.283629879	7.32599531	7.124327945	7.466633189	7.822403063	7.33647944	6.986081383	7.545582881	7.279615098	7.824739203	7.425852765	6.90841785	6.741110962	7.07804402	7.120848879	7.382063884	7.703813771	7.154120206	7.071330093	7.449642089	8.165518296	6.918338022	4.60605762	5.582028315	7.882801125	7.201296132	8.257124922	7.193608797	8.08725594	7.305058922	6.852341927	7.6119715	7.225490844
SFPQ	5.707944314	6.27634242	6.387482968	6.656364467	6.548915745	7.22452287	7.118716229	6.720038031	7.082229143	6.80017203	6.58838839	6.736235121	6.915801182	6.470886702	6.581807455	7.228729154	6.077532582	7.052645819	6.379701071	6.573396165	7.133013516	6.842564951	6.665520322	7.387658752	7.440796134	6.419819765	6.491035102	6.254443161	6.250360315	6.887881731	7.207925798	6.409474174	6.790577249	6.48136119	7.012104788	6.886072184	6.562731854	6.633880529	4.513212022	5.599816078	6.670349817	7.121211752	6.845891135	7.016023141	7.008884184	7.063545992	6.921206904	5.267595455	7.088832306
SKIV2L2	4.980154084	4.074830522	4.841775713	5.371135134	5.439363734	5.51121993	4.894089812	4.930874828	5.33978795	5.273730146	4.247405872	4.860411122	5.627567477	4.534562434	5.000436285	4.701051265	5.182118744	6.572114066	4.377109887	4.793087682	4.887723227	4.601100238	5.623586203	5.409713019	4.66094543	5.228119806	4.401407618	4.862445353	4.627583668	5.025193354	5.020740362	5.03592375	5.092772415	5.288888949	5.367429959	5.081505024	3.647133916	4.884749549	3.193771599	3.999792061	4.821942875	5.734935407	4.999729544	5.523380131	4.059527997	5.059947644	4.899442405	2.574081838	4.913568621
SLU7	5.325732066	4.611222706	5.012624956	5.513658592	5.274299699	5.686607337	5.079385712	5.296884719	5.484675052	5.110190074	5.271022498	4.974172215	5.756953191	4.430347967	5.287066968	4.646015114	5.464017683	5.567243142	4.788401225	5.2412116	5.022476853	5.050653216	5.734352611	5.713311317	5.158833279	5.771990392	4.829430125	5.46516868	4.69141778	5.19283773	5.370835379	5.376517559	5.262901068	5.714484737	5.292273197	5.155214323	4.366514131	4.934780058	3.198457103	3.970869744	5.617449244	5.630386938	5.323057923	5.401689371	4.997054932	5.390160622	5.284956224	3.990185791	5.010142271
SMN1	2.137316703	2.102402907	2.498946537	3.011295357	2.48067687	2.923617305	2.350786469	2.899303727	2.339955437	3.070682586	2.280732254	2.168160622	2.833576951	2.567439401	2.311198758	3.249535021	2.037747942	2.381261636	1.952262239	2.456939978	2.850074161	2.428104765	2.92172928	2.368023193	2.597091276	2.67087806	2.776053511	1.764223459	2.008204797	2.125509355	2.653069905	2.145140963	2.606350575	2.262773564	2.420863948	2.751928953	2.186931052	2.571934944	1.069757778	1.430040506	2.48733952	3.600840653	2.963657936	2.211094732	2.797632641	2.111167706	2.702453105	1.096600654	3.121548905
SMNDC1	5.068695649	3.871907377	4.738183312	4.688420895	4.503130101	5.074402757	4.567977323	4.183009596	4.691220933	4.823986494	3.793966769	4.424799594	4.880755306	4.569023372	4.531586031	4.680288686	4.530411325	4.58548712	4.199713754	4.717337616	4.67598958	4.330807634	4.398553293	4.51240255	4.015495934	5.015676763	4.693903045	4.321481543	4.201414404	4.471156483	4.738713567	4.886442667	5.034829443	4.961492637	4.931105225	4.516396344	4.752426828	4.765789134	2.132681074	3.563657783	5.190805252	4.980970705	4.307393895	4.324518124	4.937841576	4.681948092	4.756865541	3.397978748	4.555909399
SMU1	4.923248086	4.660454882	4.621943916	5.134831683	4.564073726	4.877403756	5.057458191	4.515151381	5.125416958	5.090003836	4.957880188	4.715299597	4.666569844	4.582112493	4.985252048	4.939749489	5.126999114	5.19134566	5.019874721	5.225982287	5.08436839	4.664964307	4.986372749	5.756364625	5.140855213	5.787639668	4.711975533	4.941371237	4.581640369	4.87338299	5.435545081	5.153512669	4.958405529	5.499423615	5.388924843	4.988527408	5.158537377	4.992858046	2.814331037	3.894655741	5.350972943	5.67145973	6.359041997	5.410024559	5.406620721	4.906586014	5.145486343	4.429733051	4.906534606
SNIP1	3.121142021	3.224784787	3.663218891	4.072193326	3.447311319	4.263389347	4.073852197	3.980482403	4.06105807	3.170875301	3.786939219	3.783113191	4.352309752	3.832002838	3.886861751	3.87916921	3.951194199	4.086026031	3.441809368	4.060144173	3.897334715	3.730950465	3.719223601	4.668134987	4.267151459	4.077608566	3.608007214	3.919064927	3.218777737	3.785215788	4.058346799	4.178667475	3.606203736	4.103768596	4.124907923	4.102649919	3.840027295	3.779566355	1.694695993	2.91352835	3.860454789	4.323647977	4.451272063	4.147440845	4.188989131	3.922787344	4.059663599	2.29966099	3.867762296
SNRNP200	6.078224865	4.962343283	5.895816575	6.588392482	6.280832391	6.88534567	6.004382304	6.367196667	6.689313537	6.094485536	5.670084919	6.341144125	6.340497243	6.0888977	6.315539956	6.153590079	6.401276732	6.503514635	6.061410822	6.453155371	5.991619868	6.016882578	5.923766272	6.849442075	6.214637677	6.029678969	5.886724114	6.3615753	5.544677322	6.58655637	6.224892968	6.644985172	6.662684602	6.542559453	6.44042348	6.357503192	5.912138396	6.245188406	4.400633416	5.336661854	6.518852396	6.4794879	6.443261151	6.378303317	6.17521748	6.625571065	6.128545054	4.563935588	6.219478629
SNRNP25	4.321468926	4.961333673	4.520639462	4.425458482	4.924901122	4.228968773	4.62803189	4.048476261	3.944107551	4.802959912	4.499407321	4.399728668	4.375920563	4.956066886	3.826029362	4.490232905	4.086983059	4.874692377	3.9204482	4.261472534	4.943859848	4.79138142	5.051868956	6.638978201	4.675788507	4.497617204	4.159742541	4.204186305	3.781081507	4.269056536	4.691206173	4.214593572	3.850502295	4.299034399	4.282285367	4.628320581	4.715151029	4.313344603	3.013901166	3.229241524	3.901749199	4.518486126	4.559961655	4.199986636	4.753085421	4.534368093	4.175124744	5.511000399	4.608163666
SNRNP27	5.711823419	5.13862483	5.506341209	5.527369735	5.59117234	5.847647368	5.53910655	5.56601579	5.467495492	5.527522577	4.833333462	5.250187071	5.740672348	5.289728987	5.119842097	5.346134423	5.250925105	5.487672312	4.882636835	5.562428045	5.409703888	5.023692412	5.207861603	6.318543673	4.968778664	6.125003415	5.505754566	5.177292714	4.94430171	5.666850171	5.522247504	5.597456743	5.513956858	5.846698581	5.700440226	5.149840366	5.128656558	5.374937577	2.56529385	4.058871642	5.813555841	5.982469183	5.726680179	5.152317834	6.023222352	5.985803392	5.665908345	3.764252909	5.146686215
SNRNP35	3.490734374	4.465276206	4.227196267	3.656579712	3.933770196	4.176560242	3.831903093	4.099514986	3.872462893	4.325493032	4.804826159	3.59347996	4.22012974	4.028264459	4.058657094	4.791453176	3.969321428	4.053294412	3.518522636	3.986408631	4.24358299	4.061223299	4.884186945	5.097190808	4.627774283	3.70865648	3.512902511	3.459104745	3.054079189	3.940460224	4.09432816	3.209560146	4.042312176	3.583928945	3.680889787	4.11852613	4.215750175	3.503821518	1.947052539	2.427032796	4.156634936	4.105536284	4.031818065	4.227036487	4.547129619	3.609947906	3.885618911	4.039395745	4.302004806
SNRNP40	3.856909964	4.808499571	4.768059312	5.196071056	4.866699884	4.962653465	5.010700349	4.7982194	4.721656564	4.371723603	4.683768231	4.707065285	5.071906312	4.391256594	4.543899624	4.274887984	4.771420123	5.033058075	4.553841348	4.920987053	4.885422336	4.806035126	4.783290009	5.457891253	4.94601779	4.808679365	4.851412613	4.412677643	4.204349536	4.860681188	5.108895486	4.715561711	4.274278803	4.592509773	5.141454846	4.76860022	4.838458356	4.706997095	2.431955111	3.491065621	4.956723809	5.346883714	5.257471492	4.854024657	5.090525229	5.252039507	4.495353157	3.85304077	4.983197826
SNRNP48	2.843585649	1.734046391	3.06573013	2.759085093	2.968659014	3.756682037	3.319689754	3.169254091	4.195127938	4.35748883	2.90680035	3.469851656	3.263184329	3.051547702	3.031806608	3.225292948	3.123692834	3.872226286	2.831202523	2.86421978	2.767218914	3.211232922	4.007955649	3.448193284	3.442035091	3.329598175	2.840370558	2.940240526	2.890735764	3.706479628	3.357068429	3.168455929	4.294731592	3.15344033	3.369459385	3.25492551	2.410144575	3.304625181	1.459302235	2.291183821	3.915231669	3.408025329	3.038820657	3.399124855	3.412636887	3.834311814	3.384578713	1.897680645	3.341174051
SNRNP70	6.369562035	8.014273609	7.185597654	7.594917211	7.109548948	7.280242693	7.654182514	7.740075504	7.683015773	7.383173836	8.117649708	7.528058532	6.456323687	7.780465827	6.878616623	7.87398892	5.472421625	7.236841619	6.770252564	7.188795688	7.889500407	8.069834981	7.304223868	8.302369437	7.445312237	6.021130237	7.227019501	5.32832993	6.175846048	7.803649592	7.47204353	6.266353209	7.725276475	6.16238873	6.387559425	7.422032372	7.678272691	6.962488317	4.927913234	5.323552709	7.506636121	6.517997792	7.004910576	7.529406317	7.820835098	7.252716711	7.387038344	7.508762057	8.08595548
SNRPA	6.338033214	7.541496006	6.487380628	6.801614375	6.58234005	6.089143598	6.018681978	6.637421263	6.426995695	6.975340832	6.197389951	6.309832054	6.480778227	6.836730817	6.610124225	7.150762428	5.782418035	6.24813834	6.046708572	6.790744366	7.283062777	7.108356386	5.711211318	6.338292363	6.869245398	6.287726589	6.814187673	5.367665471	5.259882704	6.478675188	6.289687296	6.081050448	6.815416793	5.867189524	5.621153772	6.31946819	7.197193197	6.383439299	4.280639994	4.499539611	6.478334371	5.85342922	6.836543984	6.038676622	7.303605537	6.276431455	6.715078813	7.158231287	6.506140755
SNRPA1	5.208145537	5.223156591	4.945741423	4.833327739	4.511876421	5.104195273	4.722352357	5.378362929	4.550744289	5.443921573	3.668829439	4.703139566	4.111838762	4.880434212	4.326768486	5.076262268	3.898763879	4.97023442	4.198017726	4.964337544	5.445657384	5.206739492	3.73800085	5.1134113	5.215684143	5.3782201	4.78736057	4.243550998	4.185441701	4.749680534	4.908678513	5.070151255	5.526642376	4.400241507	4.493529524	4.729352912	6.037362257	4.787137678	2.250149066	3.240069825	4.997049331	4.710021809	4.845794679	4.686994722	5.283918902	4.785386794	4.618300565	3.890364044	5.210684992
SNRPB	8.441570066	9.804571789	8.149339446	8.425640331	9.51945577	8.251221546	8.119720383	8.784152836	8.393497472	9.277781636	8.134661207	8.072088568	9.251001971	8.969010646	8.780545083	9.031187724	8.235212554	8.383098359	8.231210274	9.07462094	9.555426891	8.926460146	8.096709987	8.143909866	9.730409851	9.460446404	8.627323775	7.6856083	7.786050117	8.600346893	8.410429247	8.62685954	9.07607493	8.134814188	8.307715387	8.886697871	9.800735999	8.720168308	5.736143574	6.890068738	8.571038528	8.403569772	8.895993084	7.986937458	9.826102925	8.499831852	8.523602625	9.598404204	8.757969031
SNRPB2	6.046836582	6.495559617	5.427699207	5.422430596	5.880551842	6.104630943	5.946647975	5.929571209	5.514823702	6.415302806	5.903705632	5.393842044	6.404503713	5.979988149	5.94498091	6.306660989	6.027408721	6.082827941	5.540684915	6.120231031	6.282821236	5.949920501	5.959636244	5.530834198	6.158759217	6.380855128	5.85238377	6.067480506	5.546738273	5.849308706	5.965649908	6.357957188	5.91790561	5.924004307	6.025409381	5.97038217	6.304486761	5.875330191	3.228440039	4.461287431	6.275700823	6.245739304	6.438533644	5.716781668	6.743039175	6.308442036	5.706145372	5.978415247	6.062308801
SNRPC	7.261756597	7.348879749	7.523538821	7.136089807	6.942030008	7.843697167	6.860488748	7.282235293	6.884985998	7.786389118	6.355010765	6.905954874	6.946624342	7.432411132	6.889652894	7.545770677	7.184359522	7.184668348	6.88062566	6.845155664	7.189802371	7.452773529	7.443937607	7.538935615	7.957655362	7.433265256	7.45240227	6.848970572	6.594984421	7.299709328	7.144373591	7.283404118	7.505210015	7.041586442	7.004850993	7.210886333	8.178098887	6.783721797	5.02766663	5.715152114	7.356623512	7.265220378	7.255573441	7.087816532	7.610525843	7.35894419	7.424368137	7.976076386	7.391022262
SNRPD1	5.40380365	5.731319635	4.661722379	5.321834739	5.463176355	5.457331471	4.769446363	4.937486826	4.28650936	5.347842537	4.604831359	4.324918093	5.43063359	5.566043879	5.062583171	5.355364046	5.223809555	4.872243866	4.706514361	4.829291821	5.363721201	5.445112725	4.553616381	4.939745593	5.569612547	5.571750095	4.766651613	4.478167879	4.565144498	4.781919625	5.283066946	4.834550499	5.313400608	4.75215306	4.939317439	4.854053156	5.237098772	4.461051496	1.999608103	3.270893215	5.312799601	5.314404956	5.400537504	4.787227791	6.373110567	5.064534598	4.608940871	6.647855932	4.909695508
SNRPD2	7.497027561	9.267804878	8.610472855	8.418476411	8.253835062	7.961132519	8.166367588	8.703824579	7.382190242	8.321564232	8.377822075	7.49971551	8.45743305	8.495502906	8.00846879	8.431991334	8.093245128	7.639024423	7.49729712	8.193889148	8.723253213	8.725669338	7.642824881	8.343241857	8.444441243	8.197606022	8.676028482	8.090928382	7.05769233	7.823902795	8.453592627	7.896167641	8.25880999	8.023382409	7.689834324	7.98152617	9.362713235	7.323034659	5.449790195	6.208965268	8.307782653	7.975751691	8.299729971	7.736361809	8.655439192	7.928154252	7.658812841	10.00983414	8.357162694
SNRPD3	6.989579861	6.838807522	7.06554206	6.872543526	6.629705655	6.742550732	6.587627148	7.026061046	6.549348743	7.402941026	5.983003387	6.55733079	6.718920349	7.367037316	7.153999309	7.199615524	6.841019258	6.986267961	6.314298875	7.314968131	7.006706351	7.161943105	6.320571265	7.214814376	7.183673346	7.088320475	6.886167128	6.460095432	6.065493472	6.497528547	6.662641257	7.374364922	6.814954808	6.814710853	6.761722863	6.509503776	7.625228029	7.207394387	4.300010124	5.378165174	6.707832599	6.833737876	7.30292059	6.957788558	7.801274317	6.930753021	6.60302324	7.305521635	7.319598101
SNRPE	6.423399024	7.039370436	6.629783255	6.763108133	6.333819152	6.633955667	6.44111028	7.13045637	5.905392819	7.620874738	5.850597415	5.878964891	6.9365733	6.961505158	6.213691666	6.895626845	6.714061723	6.303030101	6.135294334	6.70287466	7.00971524	6.355060446	6.347703567	6.282999997	6.682701443	7.226437028	6.878989971	6.305940315	5.891428229	6.330580683	6.616841313	6.636414326	7.012377771	6.57794538	6.352480271	6.510399951	7.365997516	6.26439456	3.950632571	5.09142893	6.544815855	6.872109233	6.798212652	6.41645478	6.594598767	6.899108548	6.229013397	8.181821064	6.885798825
SNRPF	5.649468234	6.403351264	6.084575807	4.798489149	5.67736717	4.818901738	5.347991516	5.664075258	4.455411089	6.091818685	5.377098343	4.82881238	5.885090461	5.720909727	5.095098811	6.436092716	5.359413366	5.215845972	4.729037321	5.013299987	5.876272974	5.196801709	5.409359885	5.273982743	6.258559329	6.043529251	5.505053076	4.912748842	4.806702878	4.836613728	5.32504955	4.822122898	4.963192113	4.860786833	4.912136071	5.422625453	6.681316268	4.844735343	2.696231033	3.576621792	5.678197535	5.548140891	5.301545752	5.145087051	6.212015956	5.150012793	4.962317277	5.373009594	5.268677523
SNRPG	6.099512509	6.936019982	6.269602268	6.630276433	6.429647735	6.15795197	5.95319295	6.324784048	5.241805097	6.149019937	5.386459492	5.564912947	6.77549485	6.487332129	5.953969751	6.652985874	5.827030215	6.303199806	5.715439358	6.543711398	7.107733792	6.179312673	5.851567184	6.13178873	6.271438905	6.625142102	5.988114002	5.823264195	5.522570088	5.598726148	5.851061941	6.011800354	6.024772663	5.857708971	6.028502494	6.145171438	7.039513368	5.919546207	3.27434516	4.553665493	6.173529748	6.449627464	6.375467898	5.906511128	6.788889977	6.141800111	5.765567916	6.167096638	6.134411978
SNRPN	5.964920191	5.284801185	5.642502371	6.094946583	6.27765422	5.359109833	6.413681352	5.715058086	7.039039534	5.95879146	5.308980056	6.280829638	4.361922477	5.076908401	5.18597913	5.567605793	6.225034156	6.383856271	5.866715685	5.155658195	6.212997519	6.095251872	7.920018561	8.542393129	4.857320641	4.449151948	5.0222734	5.812965973	5.314284072	6.900863999	6.967442304	4.756722117	4.143685288	5.359012459	6.794726053	5.697040594	5.207908321	5.990149321	4.764420689	4.852968071	4.939655226	7.518360924	5.595668394	6.63268374	5.025914168	6.031682352	4.496554208	1.980451381	6.066168534
SNU13	7.000543012	7.092066859	7.168680821	6.873162264	6.651680199	7.226056108	7.017449984	6.880117172	6.801594827	7.945710828	7.404201941	6.828391328	6.759392517	7.534348678	7.37194416	7.57587229	7.25507871	6.973769051	7.180152406	7.107617658	7.48937461	7.506193121	7.520005117	8.145387707	7.390179415	7.386474714	7.615781284	6.778685151	6.25716432	6.804400609	7.424066083	7.237783909	7.058102771	7.083165398	7.082678406	6.858620459	7.964949401	7.155049755	4.971801844	5.587125119	7.179452294	7.621847717	7.421513958	7.052808062	7.564144446	6.971578595	6.887394338	7.836012751	7.388636764
SNURF	0.986899545	0.399684863	0.797490108	0.730853186	0.901285892	1.076058336	1.539786338	1.131467758	2.444393099	0.982181753	0.885703543	1.02850377	0.353549075	0.818841003	0.503667547	1.156485114	0.704649338	1.510647884	0.802406789	0.466550029	1.622772533	1.283753456	2.794949946	2.263754315	0.509514612	0.602698214	0.387770027	0.91190779	0.880489276	1.297100383	1.90963124	0.589560447	0.430324679	0.319929617	1.380715646	0.915051783	0.163593617	0.762244251	0.148782671	0.470497249	0.919380727	1.857344226	1.454364173	1.743336685	0.675294861	1.897889213	0.611662461	0	1.131074342
SNW1	6.892044714	6.277794379	6.719729615	6.967892871	6.461582265	7.080247478	6.475713438	6.703811608	6.648870631	6.913734614	6.356722429	6.260222627	6.747990864	5.937259275	6.742984447	6.175157856	6.704833057	6.626706161	6.306023327	6.133947553	6.592243211	6.242674997	6.802076972	6.87565305	6.783117939	7.367824992	6.878888996	6.677582946	5.857249143	6.538293147	6.73987039	7.021515647	6.748484658	6.989443044	6.734241138	6.473125425	6.206795189	6.448645423	4.411213499	5.479735639	6.928894917	6.902671741	6.844657691	6.548875497	6.674480485	6.905215702	6.678147583	4.76567729	6.718631031
SPEN	4.077428588	3.289885069	4.619710115	5.252657749	4.866226607	5.402735738	4.560850973	4.936787627	5.630906158	4.535707166	4.476315934	5.008600358	5.660154279	4.386350225	4.551301665	3.910874799	4.920556488	4.927808753	4.289480252	4.513385808	4.527906434	4.446030006	4.277986746	5.198627407	3.943115451	4.759792111	4.435120975	4.587953617	4.170442908	4.796606558	4.980609332	5.41066567	5.146315508	5.07010619	5.277454471	4.796956685	3.333316367	4.909401738	3.014288561	4.315755678	5.082369452	5.163184862	5.055570485	5.000507838	4.56278102	5.070264341	4.782197141	2.009877668	4.373062327
SREK1	4.109715437	2.647159087	3.727764045	3.852633409	3.497558797	4.348232455	4.049074558	3.897985389	4.714791696	3.997586704	4.100104551	4.235603696	4.332515673	3.744402725	3.539402141	4.294282512	3.54177726	4.743463242	3.138208564	3.761404178	4.325812635	3.740014899	4.385595106	4.988536845	3.924926966	3.754685937	3.439354535	3.280019908	3.702499014	4.103209131	3.968126436	3.691742734	4.366966298	3.938281085	4.105116917	3.747730852	2.181070382	3.879119782	2.048745709	2.998218753	3.72336574	4.236811205	4.059462314	4.187535706	3.352231079	3.993178596	4.113997514	1.722832678	4.079957745
SRPK1	5.731509216	4.132132492	5.496380634	5.022478186	5.082533615	6.287515629	4.32554647	4.988511571	5.072300316	5.814973198	3.536615735	5.05202206	5.298262881	5.054032093	4.849409062	5.631058626	5.077969061	5.80159955	4.649739724	4.762089946	4.81148236	4.701260929	4.936195294	4.73097691	5.627217782	5.291404769	4.922802729	4.629881828	4.942543613	5.398354143	4.617140825	5.130714028	5.748766493	4.806497897	4.993100576	4.924996681	5.02507549	4.854171529	2.958163204	3.875930706	5.891749012	5.055378156	4.446903482	4.953419795	7.345459408	5.290798333	5.75446962	4.274348004	4.815336428
SRPK2	4.355358758	3.087544348	4.195921724	4.43583611	4.198929959	4.855934011	4.77512614	4.126997726	4.550897279	4.156707728	4.689557406	4.466893338	4.655008509	4.267711429	4.174611547	3.720851946	4.618950345	4.674878716	3.951956178	4.483890563	4.045624579	3.847909647	5.35472767	5.145122206	4.541685688	4.52555882	4.500040487	4.973580617	4.007515339	4.340810821	4.467419083	4.711966324	4.12920816	5.126019634	4.986707644	4.650332986	3.430128257	4.418258151	2.511902304	3.721825326	4.53049735	5.180736824	4.344633653	4.47463903	3.685602192	4.694668619	4.434865735	2.375943472	4.241567417
SRPK3	1.280255847	1.565989841	0.882624247	1.46509989	0.63711053	1.944687187	0.666293316	1.012605888	1.531318458	0.843044269	1.808143829	1.347888879	0.632499614	2.759450083	0.756935194	2.85616909	0.181031922	1.496370731	1.21452962	0.909276631	1.69739559	1.597177398	1.018953998	2.28546213	2.593523754	0.077303237	5.004711551	0.165171577	0.882965815	1.563248002	0.78401132	0.629465111	1.740423093	0.167336718	0.469739901	1.639331808	1.039678837	1.974933039	0.302394863	0.372357704	0.684448599	0.43183584	1.084568037	1.260498335	2.749272255	1.638389434	1.913869985	3.83487228	1.80615256
SRRM1	4.903116492	4.706002651	4.972259136	5.437329721	5.029184101	5.779787658	5.138212807	5.614688302	5.824946343	5.106721028	4.598093053	5.591836644	5.674925757	5.188465863	4.890429995	4.820647798	4.904511866	5.587261487	4.605854156	5.258423386	4.94851659	5.168832056	4.687657117	5.610762555	5.225073464	5.158195631	5.422472656	4.915224236	4.677206825	5.301401641	5.185479329	5.422578154	5.417362326	5.351267085	5.487187417	5.123949644	3.854431526	5.589678694	3.010488135	4.344930768	5.775769158	5.610323553	5.792535862	5.449137697	5.670710978	5.690873291	5.637788378	2.977326184	5.203393913
SRRM2	7.81909917	6.165874741	7.256649807	7.442137467	7.288547418	8.040654067	7.266207756	7.669020656	8.362903548	7.778241127	7.047279761	7.711195797	7.194844636	7.281147608	7.202973458	7.864614096	6.310349123	7.753638477	6.685267969	7.059440785	7.608288279	7.5324696	6.694803186	8.073856475	7.319663991	6.83893551	6.739094547	6.490559122	6.656584637	7.665641924	7.556877988	7.197489591	7.905919773	7.29633168	7.054401168	7.234380194	5.84481016	7.718068799	5.137879097	6.338106978	7.245787016	7.190478085	7.365221531	7.664494903	7.448202369	7.488197249	7.901158678	5.291905774	7.274107287
SRRT	5.856168045	6.27651322	6.020566091	6.787962634	6.315942258	6.58722764	6.176400756	6.17779333	6.766369306	6.693428589	6.384226209	6.403993495	6.117960214	6.631436941	6.293746975	6.948414027	5.580158637	6.448136059	5.951363294	6.142853151	6.879090753	6.474850327	6.435375731	7.113222406	7.062179439	5.643982287	6.132206918	5.467479431	5.376333306	6.501540386	6.368175246	5.817094679	6.992674948	5.843987097	6.136644218	6.67810167	6.30687425	6.447704642	3.927586193	4.981295103	6.29349951	6.415207035	6.486261231	6.34909957	6.369816969	6.677772677	6.691002255	6.06605608	6.716909075
SRSF1	7.115819339	7.045725667	7.259987372	7.44983176	7.10226191	7.717026782	7.22935653	7.101597291	7.397150196	7.351077579	6.436459588	7.195252723	7.684063535	7.171925087	7.072374446	7.623282621	7.246401514	7.738511099	7.043923472	7.230431867	7.65808682	7.303740719	7.063594812	7.586950581	7.313794307	7.26803311	6.385603904	6.871026862	6.901242315	7.246991145	7.39443572	7.560836286	7.67418295	7.523390056	7.541566509	7.304647317	6.611085573	7.14831541	4.825306092	6.190400402	7.331552936	7.631015143	7.561011232	7.316647309	7.83159254	7.559126665	7.485186702	6.353984028	7.30461846
SRSF10	4.433950101	3.934739009	4.814213791	4.884232505	4.529245847	5.598259179	4.996215396	4.710814498	5.521977305	4.736118772	4.371996212	5.05990131	5.473603729	4.763466966	4.674110936	4.805215241	4.471095453	5.392843302	4.359123414	4.84645333	4.848976724	4.827925902	4.670893441	5.26898147	4.72117311	5.134052794	4.506895038	4.628517837	4.468827954	4.982624011	5.106453272	5.46122069	5.161560974	5.083962678	5.342395775	4.695803124	3.592764833	5.122686781	2.689871228	3.947721271	5.163966895	5.181401698	5.269312759	5.26014478	5.629497288	5.506666934	5.378470439	3.151000476	5.098783238
SRSF11	5.4901993	4.853767678	5.733356512	5.618091501	5.147933053	6.436505426	6.214001261	6.13103714	6.594351878	5.709984026	5.680940176	6.287266327	6.077518464	6.038322704	5.490492887	6.73291283	5.190071069	6.643169828	5.192923892	5.347308986	6.693133588	6.069835741	5.795939777	7.017930289	6.153497185	5.543902304	5.908242098	5.034632409	5.539051018	6.250395157	6.135742055	5.692061114	6.095835988	5.721010934	5.914730099	5.843836311	4.655981761	5.977335401	3.492384433	4.862250302	6.423535366	6.290962793	6.22223729	6.17890912	6.607802139	6.662496232	6.281457015	3.640294903	6.278251844
SRSF12	1.279159589	0.498108438	1.080505513	0.463311839	0.589198736	0.925911889	2.814195318	0.745742923	1.571420258	1.00579619	2.239697693	1.437198923	0.492167472	1.227856284	0.588555136	1.165914014	1.468033194	1.227976551	1.249485194	0.916677846	0.953025331	1.663754024	4.263157879	1.536212449	0.303923155	1.28416204	0.779906925	1.684469237	1.029022456	1.511563184	2.195961307	0.752472247	0.604802264	1.177251358	2.474656807	0.822236093	0.840807694	1.930612749	0.346310635	1.134497811	1.592104539	2.746492315	0.664045727	1.833115327	1.395231399	1.517722602	1.241330803	0.381333792	1.471261288
SRSF2	6.967981089	7.095250317	7.062764131	6.970330557	6.744533223	7.381849287	7.367509848	7.101466521	7.216274915	7.155217025	6.580337458	7.177676157	7.131454355	7.517629172	6.597170777	7.905154492	6.62064392	7.32367963	6.736960045	7.080405832	7.99159436	7.395318547	7.188416737	7.534921725	7.921322652	7.33304424	6.803095855	6.394409118	6.548800019	7.129864151	7.411077313	7.137286443	7.704423807	7.233778447	7.147393891	7.159459201	7.01009891	7.027018058	4.313511366	5.844590071	7.371019248	7.6455375	7.602203957	7.140331259	7.816602503	7.338344702	7.732966794	5.823051151	7.582550918
SRSF3	6.73224262	6.500641456	6.477165004	6.647545598	6.531110815	7.210916512	6.904210377	6.567036462	6.817136696	6.90821554	6.257440073	6.604586475	6.653984935	6.718494262	6.607344316	7.069729157	6.522949737	6.807546045	6.284378842	6.652077378	6.823621136	6.635073542	6.473312278	6.946805997	7.131366051	7.065145489	6.503319665	6.301377633	6.253391239	6.798329756	7.002138127	6.878974922	7.209934589	6.784058647	7.008474473	6.694128806	7.003499853	6.624167277	4.295575169	5.414967417	6.818112524	7.027461556	6.675822978	6.856820243	7.155233339	6.782378956	6.925354622	5.997427844	7.079360548
SRSF4	6.60167438	6.494784412	6.862183588	7.184255765	6.773026513	6.860152606	6.858970834	7.198057011	7.173404351	6.637570907	6.271887884	6.867323131	7.111989534	7.132590476	6.615233482	7.207719472	6.453959809	6.92222725	6.396121332	7.006316686	6.61788037	6.965616773	6.011697818	6.783205363	6.924190943	6.740911186	7.140431517	6.141220948	6.170583656	6.927980439	6.90974018	6.706761807	6.847427383	6.752048567	6.930638851	6.796728068	6.36861108	7.020143085	4.345774925	5.428852085	7.304136419	6.935427493	7.186513731	6.898106041	7.29116064	6.761263802	7.055320032	3.839660853	7.084048875
SRSF5	7.079289629	6.604811561	6.391232068	7.276315259	6.793503281	7.505370031	7.262312301	7.281817416	7.761171439	7.343255436	7.484261938	7.043040432	7.143313813	6.848844951	6.445839266	7.372836778	6.161558667	7.473184725	6.197747977	6.33407464	7.518748099	7.345679827	7.559656866	8.489641058	7.847732373	6.399228158	6.737880627	6.135372821	6.446145429	7.473419608	7.747920407	7.380204316	7.696775266	7.196587156	6.362858241	6.717424153	6.048117543	6.96414077	4.495950138	5.634171467	7.416077846	7.53000532	7.195279881	7.623042156	6.891689498	7.380886512	7.608545128	4.543146668	7.458703017
SRSF6	6.677491664	5.62244655	6.179692767	6.826997529	6.41101569	7.135459635	7.17711945	6.463253492	7.305367165	7.212742059	7.131545997	6.788786874	6.765781115	6.540925977	6.288583658	7.30412734	5.641165155	7.275278043	6.318868077	6.272345991	7.051680138	6.854225114	7.81876735	7.841443186	6.752991341	6.552162919	6.001160619	6.181183936	6.305995104	7.069149562	7.440182536	6.917907005	7.384708104	6.914287276	6.781466957	6.692886446	6.259492898	6.462929242	4.698018693	5.631248515	6.819620538	7.148728768	6.701405952	7.488902739	6.660723218	7.301151521	6.946203461	5.741005886	6.974823883
SRSF7	5.918160949	6.43020522	6.281462385	6.669693345	6.575864001	6.814513369	6.783863036	6.504594245	6.408632378	6.87847544	5.838002919	6.483246266	6.331829978	6.301061885	6.1187666	7.117672115	5.849404732	6.501630545	5.862948087	6.430541694	6.835929496	6.407230396	5.910444119	6.633501978	6.507155483	6.670110314	6.071756367	6.042191768	5.711629077	6.53593809	6.96554023	6.617092446	6.918298065	6.390797101	6.73751053	6.422053364	6.350910546	6.452590296	3.660404842	5.234373396	6.997744149	6.845808375	6.912407218	6.663210441	6.77244821	6.694291686	6.668815916	5.190020979	6.884400229
SRSF8	5.51699727	4.884190001	5.464121774	6.021178321	6.126617148	6.048021905	5.742576761	5.360593906	6.113920919	6.117137632	5.535250376	5.732705967	6.256346582	5.120426963	5.66525481	5.879602758	6.052501058	6.126407801	5.593265844	5.514403013	5.487834104	5.645307686	6.108123705	7.052843442	4.407923205	5.523277822	5.070744586	5.61894888	5.390381332	5.8041519	5.966146936	6.003426347	5.354845687	5.816465128	5.930561912	5.893407464	4.962331062	5.345952876	3.974015223	4.660804523	5.593579696	6.2834618	5.540354831	6.193997363	5.959264178	6.030112557	5.486096187	4.512220182	5.747735451
SRSF9	6.593482855	5.941813824	6.75270499	6.059936781	6.558049231	5.883908785	6.000065879	6.416874203	6.152732126	6.586753819	6.210363771	6.069983949	6.460733825	5.907624852	6.014336372	6.32333538	6.062062518	6.230965235	5.746643243	6.002915578	6.557421193	5.727459404	6.639754819	6.669689553	6.530710307	6.555220248	5.809061321	5.934090408	5.433022713	6.189767544	5.958565149	5.964110413	6.550786766	6.101878583	6.17198796	6.180919322	6.73565721	5.832076786	4.174558763	4.977038872	6.241953224	6.24788949	6.288655238	6.239144514	6.597066337	5.94076351	6.076340246	3.421719348	6.162283098
SSB	5.647765358	5.72543127	5.929604578	6.349175784	6.312599929	6.590575752	5.914038573	6.037957098	5.719884358	6.141333605	5.110107662	5.654375386	6.597256334	6.223792094	5.648933447	6.004528333	5.883950217	6.002986581	5.526996739	6.037319963	5.863235503	5.686811225	5.916007365	6.232436453	5.667828246	7.14706493	5.913154789	6.061160834	5.468968416	5.987779823	5.930154236	6.105941523	6.176332613	6.241183935	6.27970543	5.777337983	6.03464373	6.00263923	3.127477596	4.704690853	6.278560364	6.473334914	6.175329939	5.965196029	6.669668956	6.457232792	5.868268208	4.637135955	6.157671996
SUGP1	4.028685825	4.617312702	4.185927797	4.984677262	4.683671902	4.160299656	4.266626268	4.122590607	4.872397853	4.475512614	5.158991675	4.274155548	4.352904726	4.469339457	4.524418579	4.659258779	3.871627213	4.372668151	4.121319767	4.075061394	4.898039158	4.726769359	4.53503069	5.130802209	4.974481224	3.946269886	4.129829852	3.823882275	3.428774212	4.631799301	4.428320993	3.935400119	5.186147784	4.263756213	4.197008228	4.504944012	4.693020592	4.348177336	2.441686118	2.979484944	4.541694647	4.273672305	4.292314597	4.474823123	4.697991415	4.655196264	4.464819266	4.695975647	4.679263347
SYF2	5.812645748	6.146742434	5.964971785	6.356313265	6.180448378	6.303116124	5.98496314	6.488474706	6.1085612	6.071932574	5.19722785	5.700277472	6.647615378	5.658761355	6.00721393	5.403267607	6.088139648	6.348081901	5.659558992	6.257357435	5.707964981	6.20377134	5.398522057	6.107265743	5.646579825	5.951966938	6.249334058	5.465450444	5.388258282	5.979017052	5.760270631	6.007120486	5.927419186	5.986023312	5.941783575	6.137290038	5.783174379	5.892001691	3.83230498	4.493243317	6.246663599	5.9810499	6.384135639	6.137602865	6.691649548	6.20833927	5.820348094	5.511989454	6.161819136
SYNCRIP	5.700190311	4.560775422	6.036980609	5.531612011	5.234081535	6.475992686	6.291204565	5.738190422	6.082666704	5.569150084	4.892326655	5.815675468	5.975575007	5.767028894	5.389767849	6.079133002	6.283801852	6.285041075	5.680597007	5.685764552	5.486618547	5.476924873	5.566513255	5.513418245	5.808226199	6.396884839	5.850264664	6.208395121	5.722812518	5.821870168	6.046393155	6.45496517	5.586217873	6.578343695	6.620783093	5.961234057	5.868897621	5.8010686	3.834394202	5.285375178	5.896526989	6.644156619	5.730334685	6.234024247	6.376139083	6.344274948	5.656487933	4.807337979	5.944586454
TAF15	6.258122864	6.591610592	6.416570839	6.831857832	6.436499668	6.688901371	6.52012339	6.953805629	6.228109913	6.476726462	6.476661996	6.162230353	5.962527863	7.000899196	6.512262734	6.966945314	6.334438889	6.829052379	6.288239413	6.785771342	6.857532505	6.615539653	6.570686528	6.502890954	6.876783981	6.921965265	5.742825708	6.2834538	6.039007394	6.163600828	6.475519643	6.588263134	7.363226907	6.683889201	6.309285794	6.659888823	6.416023579	6.446266131	4.207001315	5.160996609	6.288426284	6.621661322	6.611695097	6.813323394	6.727874014	6.67040755	6.228910869	6.250057745	6.953395555
TCERG1	4.759333559	3.623997079	4.455861645	4.537054632	4.239706186	4.794767808	4.464383716	4.688403848	4.719522373	5.103912535	4.192811	4.674618099	4.821331858	4.776269481	3.927516501	5.538572418	3.909120585	4.593949204	3.744864993	4.305164997	5.121577451	4.52695698	4.038478679	4.596836088	4.388267677	4.412604	4.395192652	3.874758878	3.979834512	4.485627515	4.551828424	4.19489551	4.870287424	4.437383881	4.398287261	4.356918451	3.235606286	4.474488471	1.992213554	3.31175765	4.943007311	4.737983961	4.637463829	4.424202903	4.229984791	4.68429869	5.028383229	2.174204421	4.51085161
TFIP11	4.486076777	3.072205889	4.065656567	4.605915182	3.778513678	4.668714714	4.300415401	3.859305707	4.589351532	4.287195639	3.742319281	4.38160569	3.838508541	4.259166058	4.652092985	4.053866484	4.408926276	4.535769314	4.130165139	4.39440875	4.334136185	4.321539396	4.458852807	4.672912141	4.338186995	4.504410583	3.666515087	4.512059232	3.581830361	4.397920852	4.536282785	4.827148477	4.35022472	4.95410824	4.801730585	4.532174713	4.269382715	4.164673517	2.469814044	3.636814001	4.258051807	4.574652506	4.73839851	4.741202479	4.487790387	4.690433969	4.672446019	2.415415971	4.364413247
THOC1	3.104473243	2.989914634	3.177035183	3.642710065	3.364841336	3.995965677	3.584781817	3.387349933	3.822857811	3.06284911	3.581569526	3.597690943	3.532546831	4.13001803	3.212732362	4.182470311	2.516786265	3.877524913	3.031285979	3.193370668	4.065386009	3.87992943	3.296456928	3.733741836	4.177499804	2.923282632	3.661061925	2.463933499	2.952383304	3.699803772	3.983449539	2.883267417	3.545364329	2.846583958	3.331251072	3.490380863	2.491432966	3.78307987	1.439362389	2.385880405	3.909286889	3.556507725	4.184933497	3.580769514	3.782701253	4.041484174	3.27480776	2.27573533	3.750451728
THOC2	4.313880594	3.136820021	4.114825048	4.509605008	4.284377767	5.231330429	4.378517995	4.299634304	4.742901142	4.650851677	3.929657715	4.543923849	4.672160921	4.170474849	4.160810254	4.534107894	4.354793958	5.074826797	3.69189489	4.100255393	4.148627202	4.086906526	4.591837736	4.890308298	4.348463357	4.718327095	3.846871426	4.393529523	4.201143676	4.588765162	4.418927879	4.841662881	5.417164256	4.701907643	4.617537613	4.38072958	3.184737257	4.806754024	2.197034097	3.610704322	4.664944619	4.997219076	4.337817661	4.501113298	4.645761872	5.510491229	4.633781048	2.498925329	4.340525542
THOC3	2.451280662	3.635450458	3.647752534	3.948613725	3.744325532	3.316323134	2.644266762	2.979779704	2.478809899	3.811482203	2.918799374	3.10568975	3.361268029	3.6093803	2.954813655	3.150095291	2.742885121	3.341990908	2.805660419	3.205099646	3.843433686	3.301737245	2.839544861	4.160617933	3.408144472	3.135740284	2.690757586	2.450547662	2.537243116	3.145990806	2.594431809	2.522352321	3.893382273	2.468290056	1.988348119	2.639437047	3.802435433	3.064337684	1.265867738	0.972471593	3.83866092	2.814344373	3.372534995	2.935800291	3.441747406	2.644500447	3.509857953	1.940814288	2.822766391
THOC5	3.063376437	2.929411224	3.909095667	3.852552969	3.092210531	3.52162805	3.953498625	3.116486402	3.807195703	3.833921461	3.335189544	3.376242342	3.045302476	3.606246499	3.582329258	3.621178844	3.246963854	3.811780612	3.400781491	3.794708003	3.64923944	3.61915769	3.350432944	3.608070766	3.553338968	3.341617912	3.438630508	3.513003515	2.866223527	3.791031573	3.732241476	3.98562148	3.656614105	3.894686345	3.738806606	3.819144847	4.396296668	3.526605309	1.794188892	2.501594971	3.620549416	3.819166439	4.165924063	3.530946078	3.985746941	3.549044352	3.580133591	3.990031337	3.872650311
THOC6	5.741274339	6.213380611	6.445427525	6.398921852	5.984312101	6.100371423	5.923697255	5.870622394	5.707096693	6.474797221	5.776538335	5.809629075	5.643945398	6.247932065	5.75393067	6.514029773	5.07618765	5.474991236	5.467294941	5.486326882	6.492484672	6.155559366	5.29361916	5.460743569	5.900006495	5.544552548	5.275869023	5.004167155	4.711147712	5.653365871	5.883246417	5.271591236	5.789617244	6.232351962	5.415166268	6.195586594	5.601691244	5.870076723	2.89740532	3.932619952	5.436277419	5.412268019	6.358030724	5.645623087	6.372988323	5.566701937	5.984593835	5.671884544	5.949866853
THOC7	5.753567249	6.522172105	6.031871021	6.6179395	6.343454044	6.526818213	6.483453646	6.598737796	6.305773468	5.997057907	5.3742305	6.024333709	6.587058928	6.260766774	6.231940046	6.862460719	6.647446609	6.566673785	6.296232251	6.437000127	6.142320949	6.490567195	5.6024314	6.529013664	6.643240824	7.060870194	7.198974014	6.108427108	6.101490682	6.200633767	6.39967101	6.162054429	6.393867881	6.380318458	6.355490382	6.250238927	6.284460704	6.335138153	4.407671617	5.010649254	6.704861411	6.622460146	6.266725716	6.483814428	7.264084077	6.246681643	6.30513958	5.975997719	6.404197189
THRAP3	6.197990188	6.102211093	6.6425696	6.754777398	6.540515898	7.214670612	6.820405074	7.029609807	6.920320281	6.550878764	6.086715387	6.551049674	7.011223135	6.622637298	6.754110896	6.627729964	6.80732446	6.924395069	6.353276098	6.803564878	6.732538079	6.499346362	6.389814883	7.191820562	6.84856684	7.005570601	6.606103862	6.956583886	6.205499679	6.880763059	6.939233551	7.291157808	6.73101324	7.30927307	7.074509315	6.66099616	6.356497213	6.635585593	4.578949991	5.808145911	6.870846026	7.288985373	7.20122464	7.141523935	6.843529634	6.839442281	6.819420856	4.608106827	6.717516037
TIA1	4.959912567	4.352397626	5.288197147	5.588525918	5.050364118	5.946013446	5.509146607	5.270563697	6.191913173	5.331099278	4.679341615	5.86488496	5.58073875	5.665870333	4.613546911	6.254047343	4.373454229	5.951519307	4.953803019	5.126022159	6.19032759	5.400721281	5.409607205	6.827357445	4.925473423	4.58114392	4.670107452	4.62739031	4.899290995	6.067562451	5.450518302	5.450606037	6.224670006	5.454753212	5.288737779	5.432194052	3.75404835	5.687426799	2.75368093	4.191782964	5.851176337	5.392473898	5.597431205	5.669642475	6.542814801	6.00264325	6.115095739	3.764127764	5.613957659
TIAL1	5.419709942	4.919926188	5.244363643	5.363194063	5.305153133	5.543930017	5.471042638	4.599746548	5.56321214	5.427287224	4.940786445	5.167790699	5.454934113	5.220082422	4.985074457	5.656321863	4.794245735	5.530591131	4.652385081	5.135027145	5.721500879	5.304424747	5.75984145	6.097338787	4.934994299	5.218678164	5.059783687	4.608877096	4.693188784	5.302803855	5.344450977	5.147077888	5.908139451	5.384496484	5.244699672	5.228940463	5.056340255	5.278032281	3.105541424	4.170043215	5.587299707	5.542157389	4.857869138	5.337511308	5.492372253	5.151328196	5.573907679	5.096210721	5.452644418
TNPO1	5.079496447	3.824324659	5.16146639	5.210347154	5.247752068	5.668718629	5.483272332	5.196162346	5.656290276	4.919136109	4.829287792	5.110611558	5.649544404	4.637745242	4.847880506	4.428912203	5.527533844	5.676509502	4.666939657	5.046901498	4.72486075	4.374869668	5.721269092	6.066271733	5.080142326	5.448250019	5.194651089	5.315283511	5.091796269	5.193776664	5.215090436	5.607746384	5.358759926	5.597347337	5.73571023	5.196140357	3.573155927	4.853044136	3.064859362	4.543595414	5.126727361	5.783472977	5.286890831	5.263849649	4.696098071	5.435558391	5.240164674	2.677980063	4.834024684
TOE1	2.633909099	3.931088024	3.005603318	4.546064069	4.30581536	4.281981034	4.025297283	3.629870295	4.104968357	3.694082399	4.168442896	3.717985983	4.861167236	3.62380578	4.620796381	4.040026749	3.910031173	4.147133242	3.465045763	4.031738352	4.216729238	4.201550689	3.94619386	4.624473437	4.916329855	3.500408448	3.380610058	3.973739785	3.089357978	4.279676616	4.64391378	4.196289074	3.250746497	3.609546827	3.942006145	4.282482114	4.228941072	3.431595107	1.81938372	2.849989075	3.91495315	4.486832246	3.872603898	4.511556104	4.172208406	4.253461596	4.089769218	2.785828296	4.286225963
TOP1MT	4.335496479	4.155254448	4.181192724	5.399859834	4.588469365	3.996480678	3.373479044	3.851594893	4.05195518	5.53373639	3.366921606	3.791371715	4.658153437	4.094520814	4.464323642	4.700502403	3.925631438	3.100108556	4.308931494	4.251668254	4.075587869	4.463957108	4.152465118	1.690991264	3.649195435	3.298377794	3.588066863	3.330438368	2.851503959	3.816950027	3.837213928	3.809276856	5.662977799	3.847087383	3.382304384	4.107438266	4.556351277	4.121424409	1.843777473	2.403481732	3.665232813	3.623662338	4.145653436	3.86472906	4.389475226	3.923748175	3.650634652	6.264998893	4.164769862
TOPORS	4.672092399	3.015121791	3.809728794	4.277063591	3.691720673	4.571276578	4.615775155	3.772656714	4.833062208	4.409885012	4.029648929	4.285971577	4.208723781	3.902438892	4.153126914	4.067896557	4.552587202	4.96463142	4.333694051	4.283143538	4.429161803	3.683408405	4.132294603	4.985848971	4.028557284	5.146059774	3.389946294	4.476362909	4.149957764	4.284676786	4.675357497	4.530342343	4.659590575	5.04792155	4.93371214	4.452540992	3.409074209	3.925006839	2.300020658	3.412258888	4.847598932	4.934815567	5.556371464	4.949186929	5.080525936	4.769707855	4.6753329	2.348281095	4.124408053
TRA2A	6.318982026	5.475160686	5.787773371	5.998800107	5.587910616	6.349547357	6.350681747	6.254606746	6.405905151	5.948891638	6.187488587	5.970056592	5.724996074	6.042786859	5.685810487	6.8754915	5.086659314	6.442625733	5.892108821	5.853378456	6.43511655	5.921179858	6.381252275	6.30706215	5.916263788	5.886969522	5.58627444	5.386614353	5.362676154	6.116581908	6.202783187	5.612648091	6.282863525	5.839268413	6.162659205	6.269562761	4.945531195	6.103510548	3.315415779	4.645702455	6.719228012	5.926255095	6.410100222	6.202101934	7.167080233	6.374951739	6.500672265	4.350224911	6.5749807
TRA2B	5.446515923	4.447010128	5.020053486	5.210349082	4.66479603	5.711745897	5.196326582	4.791945812	5.204940118	5.037634306	4.480241253	4.908848459	5.314913484	4.827337838	4.777092893	4.978911413	4.910461919	5.532884216	4.585098197	4.87926166	5.453477445	4.666809359	4.063732897	5.416890019	5.205907652	5.525322137	4.426550077	5.007448061	4.575474325	5.055909348	5.236684461	5.418631341	5.350185256	5.305372488	5.543480106	5.081280169	4.676682765	4.930425573	2.888042165	4.075029355	5.47041953	5.502605733	5.415615886	5.192311047	5.470643548	5.27144267	5.290914059	4.139461691	5.090412555
TRIM24	2.676888083	2.610683706	3.489901683	3.382747821	3.133431677	4.322443766	3.25990124	3.420798485	3.68128672	3.615349367	3.306161834	3.366205721	3.967792756	3.133689799	3.390065686	3.634368949	3.749212097	3.776150659	3.206419488	3.141475238	3.079411645	3.550915277	3.95516382	4.91154906	3.170224327	3.434975759	3.534504755	4.636772223	3.07881769	3.362218312	3.508059379	3.590380408	3.402234964	3.359996	3.700313482	3.219884023	2.779574101	3.505905663	2.363823673	2.774330633	3.325862532	3.68743224	3.412077495	3.602952954	3.110584789	4.697940798	3.505818692	3.508176568	3.505332428
TTC14	4.506893336	3.065825761	4.07600466	4.102380247	3.871355435	4.938033828	4.423837687	4.156732899	5.09856119	4.448062692	3.697780049	4.555666199	4.326868415	4.301556826	3.574388856	4.855896841	3.487174357	4.913445499	3.712833351	3.814338673	5.070906305	4.022241779	2.993788218	3.478279456	3.567137208	2.929936751	3.871891604	3.09573428	3.719037224	4.835769288	4.469696938	4.105446124	4.852588413	4.221388764	3.966714215	4.06595965	2.568199421	4.572642277	2.296966796	3.243342879	4.859082168	4.274302263	4.336742743	4.615392603	4.425084967	4.694766906	5.03180572	2.447040721	4.474061914
TXNL4A	4.599417202	4.966863785	4.923969443	4.284496664	4.491148042	4.812452148	4.991450527	4.381788537	4.589866297	4.583461829	5.826722292	4.338960807	4.720656445	4.337725304	4.778740858	4.55043592	4.4024033	4.984652037	4.202294701	4.604487805	5.276605139	4.810989506	5.551293798	6.068584983	5.201146925	4.750867355	4.420641559	4.279107461	4.550301369	4.423546155	4.888123617	4.957063248	4.652668719	4.435212933	4.681295482	4.674681898	4.946271927	4.531871912	3.273617963	3.762678387	4.686531669	5.253877253	4.650762975	4.831171247	4.065666782	4.610117396	4.250047987	5.214727426	4.842691088
U2AF1	0.055107056	0.404953169	0.487725825	0.653971631	0.359421731	0.10103976	0.017529235	0.507746346	1.092446399	0.27057833	0.093864485	0.02248681	0.041753822	0.624111676	0	0.046131586	0.080081338	1.027373917	0.243144214	0.26527031	0.030380296	0.697780223	0.268436294	0.933273251	0.724773097	0.129611305	0.046291933	0.162348597	0.63440121	0.715534296	1.174918203	0.400824796	1.58101373	0	0.022759302	0.430646717	0.243794856	1.091469886	0.111578375	0.311779348	1.130850663	0.364770261	0.452127487	0.008927498	0.4538603	0.917027215	0.466266046	0.022159699	0.637141584
U2AF1L4	3.939858576	3.817475542	3.562293491	3.828795355	3.053045491	3.308580119	3.625215804	3.491164858	4.116230746	3.45503918	4.454872024	4.268677282	2.637090614	3.834928071	2.995057084	4.435489806	2.645658585	3.696813206	2.952386241	3.253632797	4.466734324	4.45696692	3.721904024	4.646689007	4.114530237	2.509126422	4.074520925	2.75369801	2.218536435	4.15188832	4.326212177	2.766027078	3.444370229	2.832247156	3.194283999	3.37283305	3.405159947	4.08610079	1.873374385	2.656600004	3.832929078	3.66388713	3.463230068	3.515538675	4.512036199	4.298281406	3.912928168	3.722937885	3.849992656
U2AF2	7.101913374	7.010946649	7.118866987	7.353725813	7.422831577	7.424929177	6.94104422	7.229140678	7.146923066	7.228953359	7.359819768	7.067524144	7.206477969	7.216773338	7.060325891	7.459325702	6.863170313	7.013979667	6.751115684	6.937126276	7.42773894	7.483993166	6.751118502	7.621418603	7.27419181	6.986830498	7.632680499	6.775923658	6.146804826	7.471748579	6.980583732	7.650727643	7.336845085	7.064726975	6.958206689	7.142957631	6.93412059	6.90157685	4.599544646	5.679273219	7.214788548	7.147579936	7.282149182	7.072987588	7.69023091	6.993997049	7.044886411	5.915843355	7.216040262
U2SURP	4.735096089	3.815195624	4.970079776	4.646768063	4.381741408	5.726061778	4.68668992	5.103312938	5.087510246	5.049626117	4.321353518	4.887432288	4.881561791	4.979320543	4.313017333	5.341799153	4.498361568	5.005543756	4.12163574	4.448396429	5.943475691	4.489954647	3.941649398	5.05115126	4.524285561	5.474907211	5.215302397	4.556442858	4.272978139	4.977671208	4.95904332	5.318710886	5.467203409	5.353707303	4.7602238	4.805788294	4.689081507	4.484702346	2.632464159	3.967761482	5.227509385	5.113511154	4.915095616	4.929836623	5.41949354	5.199359732	5.15711724	2.67437302	4.608601291
UBL5	7.445821092	8.397774813	7.832950153	7.818422562	7.980434548	7.159585336	7.430188254	7.258957592	6.973935463	7.684339295	7.819739221	7.079849625	7.840497424	8.152679026	7.37907994	8.123036896	7.733717032	7.42669131	7.105621264	7.958396434	7.94304876	7.856077568	7.724384349	8.148569649	7.842381774	7.630560014	7.572354979	7.103448696	6.910047854	7.349911142	7.07348069	7.152727403	7.421269769	7.368187477	7.298060018	7.551036767	8.363155673	7.355897212	5.086838863	5.859795885	7.523373325	7.521361791	6.990119359	7.309537327	8.010683769	7.521170546	7.475140979	8.877902223	7.817074183
USP39	5.572930405	5.131490835	5.502312721	6.160611593	5.802237455	5.476081147	5.381852615	5.368990331	5.442092994	5.726689622	4.586066803	5.221371455	5.665599083	5.372681414	5.609577165	5.526754643	5.313163733	5.398714546	5.238680247	5.437139772	5.717534434	5.46842633	4.837956496	5.69382708	5.672320527	5.429276788	5.307386851	5.430436341	4.755132815	5.487713982	5.444037676	5.534884697	5.587884155	5.643525721	5.491633029	5.461138818	5.762884504	5.530250274	3.07899167	4.20737217	5.773355368	5.641612747	5.486299598	5.241315658	5.751887093	5.629665414	5.385123537	5.123490676	5.187836761
WBP11	4.939466439	5.000394737	5.905176201	5.771642001	5.033337544	5.942909945	5.674684754	5.955951747	5.819736881	5.642455189	6.264234832	5.802117991	6.356945896	5.826190758	5.698357568	5.581144037	5.945801244	5.670938319	5.625984761	5.297640871	5.635304397	5.422337636	6.395817577	6.424373169	5.657314905	6.975643428	5.215882156	5.891069899	5.034007677	5.717790246	5.923179145	6.329868415	6.993244637	6.157850138	6.090201477	5.694309198	5.499014539	5.22831802	3.687942008	4.655048636	6.16912252	6.324702727	5.375514181	5.822941224	6.007274175	6.088028578	5.559702566	2.944608337	5.40610771
WBP4	4.124314251	3.46446489	4.02774056	4.545861451	3.943191736	4.662578548	4.903193506	4.186134015	4.677943955	4.188150384	4.36367918	4.654794575	4.427992491	4.071361534	4.505319253	4.380020311	4.391559245	4.990531954	4.418594977	4.279661925	4.139032284	4.28611529	5.627998112	5.098313221	4.362515056	4.203347802	5.032852251	3.925444126	4.288306936	4.65898931	4.890153636	4.798262609	4.935971265	4.909973518	4.989208027	4.594073029	4.092189657	4.377644053	2.396754591	3.620500569	4.489329927	5.077860213	4.697526894	4.772019414	5.193855276	4.958051405	4.560027957	3.143382768	4.686241568
WDR77	3.5853057	5.005844441	4.584837133	5.079790622	5.113642287	4.961345428	4.822153834	4.666336585	4.946070697	5.250464182	4.120433493	4.815755411	5.639734884	4.881798565	4.913645829	5.571484027	4.361681774	4.865289024	4.377851465	4.966860582	5.055760782	5.385692161	4.722654011	4.820712428	5.419466603	4.75842849	5.268937849	4.063024412	3.989947646	5.068611797	4.963179704	4.414537155	4.081220481	4.268219933	4.970915295	5.023877895	5.457119662	4.981483418	2.440754749	3.65564347	4.791574841	5.222883922	4.952473435	5.063254809	5.414502733	5.105102972	4.978353529	4.653020537	5.119212303
WDR83	3.82157307	3.99455738	3.631300236	4.085998043	3.691169316	3.453968413	3.468940876	3.194112913	4.237771714	4.158603094	4.459191031	3.816773072	3.524550625	3.792511099	3.873820549	4.286283768	3.354316068	3.825358675	3.538405309	3.565015317	4.219991996	4.19552234	3.983826905	5.061804685	3.186521419	2.410142173	3.251112186	2.658907549	2.59613697	3.737139737	3.592185811	2.989655501	4.029509755	3.585105066	3.466918617	3.675753988	3.702244193	3.538316779	2.054867562	2.245964967	3.962430386	3.212916899	3.420173266	3.934692054	3.920110407	3.519335158	3.772157378	5.375781706	3.97362111
WTAP	6.455400157	4.535814929	5.472922527	5.221985342	4.835875925	5.655526406	5.966858715	5.182541217	5.786239	4.667096426	5.18275241	5.701808795	5.136992702	5.49157243	5.162687936	5.461490256	5.565128362	5.80998162	5.457322978	5.077651096	5.517945467	5.437866603	5.95388826	6.134381232	5.348117672	6.284204215	5.496894767	5.361187431	5.178356897	5.49370536	6.088460723	5.423857841	5.17416615	5.393937068	6.176759564	5.459994972	5.596451769	5.997866868	3.32383203	4.539667181	5.737796738	6.058546645	5.383984184	5.828299079	6.054121917	6.040446366	5.486862196	4.422565491	5.757512766
XAB2	5.62981068	6.141077056	5.74009433	6.087602418	6.084786681	5.162167545	5.515740847	5.6106678	6.06296589	6.014142674	6.78164181	5.681862665	5.282275978	5.806323843	6.074214523	5.946700637	4.886076108	5.09470742	5.322126429	5.729563623	6.121791228	5.70870723	5.391277088	6.171838968	5.387753571	4.720808651	5.372811598	4.387117211	4.367647575	5.799381811	5.408612275	4.794400117	6.06106028	5.417589449	5.269441239	5.593637189	6.354711344	5.63356073	3.738392416	3.892218185	5.912888099	4.902758507	5.352817131	5.491870752	5.988266103	5.22893676	5.858568406	6.66586403	5.871561995
YBX1	8.771807534	9.120167622	9.777825527	9.456578007	8.792866907	9.079578862	9.559270446	8.942808253	9.023513136	9.458139055	8.023920815	9.132621409	9.711806829	9.41212109	8.943429551	9.557796369	9.373375479	9.214929573	9.071211913	9.222595346	9.651277861	9.334635945	8.930706425	8.394356001	9.576963033	9.495521777	9.996401993	9.547822837	8.643620598	9.116177077	9.371354614	9.787910751	9.15746744	9.406737371	9.396410481	9.292390595	10.00696852	9.062454288	7.299632987	8.044054822	9.642068668	9.582155288	9.521494885	9.234076562	9.783893121	9.317640158	9.257623301	7.812906464	9.399149347
YBX3	5.943737553	5.698867182	7.064116014	6.210125718	5.017510112	5.740588477	6.698999259	6.444695556	6.628332815	6.500659313	4.958216425	6.359391786	5.585697961	6.647850095	5.735172798	6.873018337	6.201552163	5.695414896	6.790170883	5.663698459	7.141992277	6.358588798	2.819856609	2.720041107	5.88129286	7.241733677	6.548977262	6.029042196	5.99529398	5.960906151	6.402500321	6.447901638	8.11903404	6.205315056	6.37330491	6.380667047	7.207795008	5.901359393	4.297185359	4.997337654	7.379775753	6.750358297	6.367773847	6.407549645	7.145705781	5.291050965	6.556297336	4.975633283	6.145602237
ZC3H11A	5.977270485	4.307469344	5.618673066	5.704005803	5.223755406	6.270690869	5.843879573	6.049706401	6.316268437	6.33100592	5.354940226	5.728352156	6.024065178	5.764020294	5.610626727	5.772152995	5.323211357	6.149024649	5.223627828	5.537596155	6.02874232	5.519037031	5.697529657	6.1521192	5.496343928	5.962568073	5.655104916	5.379796225	5.194490845	5.898889138	6.101298625	6.022153869	6.249097901	6.275526828	5.902191403	5.886212635	4.714252653	5.79133864	3.615360519	4.710356898	6.086468077	6.122111623	5.895367202	5.818726014	5.986446051	6.072042619	5.851602189	4.383855912	5.630910503
ZC3H13	4.310382413	2.840089554	4.167395917	4.543234676	4.287200626	5.332575759	4.864614474	4.716929259	4.968951474	4.815802993	3.950224081	4.552872196	5.083661522	4.44250682	4.624436698	4.334957078	4.948809209	5.2643206	4.267049387	4.445205789	3.964705741	4.0801124	4.421547507	4.28181973	4.378689409	4.711568802	4.533459368	4.703361896	4.517792405	4.951574642	4.755657375	5.508446845	5.094981774	5.595871172	5.350343535	4.620519056	3.518473428	4.248017626	2.762643341	4.078976678	4.716404901	5.258334664	4.579510905	5.073963612	5.171232022	5.216063381	4.426901751	2.761436786	4.521977068
ZC3H18	4.182713931	3.817461339	4.325231361	4.090212984	4.517867505	4.953920905	4.290293326	4.837243863	4.724174195	4.71464131	4.185787969	4.438901908	4.612863424	4.405286954	4.459707028	4.49016634	3.966373682	4.307262343	3.988847673	4.26698474	4.532895853	4.130986531	4.10021033	4.828594024	4.66543357	4.288352359	4.040925099	3.763008151	3.562327309	4.280312098	4.42099457	4.387680889	4.986512535	4.799069599	4.553839444	4.565743915	4.215579135	4.283771978	2.542634739	3.486919352	4.591867959	4.326936674	4.627437676	4.325263879	4.780024474	4.227193359	4.771740362	3.245269498	4.267851252
ZC3H4	3.237060404	4.00507646	4.270050603	4.723372596	4.702515184	5.264994252	4.642916802	5.03115025	5.325360341	4.66112665	4.70438665	4.876602655	5.38571022	4.567507708	5.036730537	4.73533548	4.535543265	4.782920038	4.543440232	4.368362923	5.024360637	4.507161457	4.617857955	5.491123972	4.946296275	3.860067087	4.480868995	4.480856267	3.955879746	5.008382037	4.734673863	4.773563148	4.934562916	4.943026758	4.851592423	5.102106241	4.308374509	4.234026405	3.146106213	3.69102261	4.479074876	4.475473748	4.855970427	5.123128966	5.089146253	4.790766237	4.863009519	3.434834651	4.795569637
ZC3HAV1	3.970476845	4.177798925	4.153901634	4.851454288	4.117142762	5.000739841	4.590560687	4.203534563	4.788773459	3.908572901	3.838375115	4.339616539	4.722023164	4.115157825	4.025148001	3.695427726	4.775664026	4.794194667	3.904719659	4.44383466	4.834854063	4.233413842	5.050412156	5.05296458	4.251969113	5.663300606	4.429459874	5.018994162	4.006782736	4.457280057	4.917077198	5.007995397	3.821789172	4.753059451	4.944281989	4.65633173	4.814445846	4.642857791	2.320165837	3.722968223	4.498490535	5.239817413	4.488958415	5.069976599	4.45468757	5.0562582	4.645779994	3.198008881	4.40661369
ZCCHC10	4.624702474	4.155968449	4.02471334	4.522003647	4.796723715	4.987614142	4.638865736	4.38750725	4.579621839	4.62867161	4.527047987	4.348541468	4.967332996	4.041776674	4.099878346	4.643044482	4.5978428	5.169839094	4.167294046	4.713944944	4.324559382	4.042739218	5.097484591	4.636362342	4.672739482	5.031283721	3.810080294	4.112961596	4.174075423	4.354833079	4.755247081	4.463560164	4.072960595	4.613723914	4.946156817	4.517346876	3.47469459	4.403686624	1.985348692	3.518605526	4.831430608	4.835366752	4.628396854	4.77404459	4.432663081	4.743459284	4.381301356	2.578633209	4.807549114
ZCCHC8	3.603186552	2.49899893	3.332546097	3.239282047	3.392810649	4.001239848	3.589268819	3.674696887	4.019604637	3.662564752	3.641619052	3.80593591	3.616426343	3.01734886	3.595933773	4.205587106	3.530896497	3.892829418	2.946100652	3.167845703	3.999473612	3.344320966	3.967529592	4.194049433	3.407836919	3.625109955	2.731035581	3.375266427	2.978687705	3.60091527	3.770113501	3.265594608	3.794484362	3.396936106	3.794638097	3.739832925	2.757792396	3.234406838	2.002263382	2.688906786	3.692767903	3.831494164	3.798983761	3.784402817	3.812727686	3.852497114	3.798111768	1.089616445	3.72480579
ZCRB1	5.927087064	5.375522174	5.932703205	5.974053192	5.638208175	6.095068791	5.83517017	5.891822498	5.794587648	6.177091044	5.984163906	5.674170275	6.013183865	5.420825919	5.812358802	5.947613093	5.947650043	6.220071633	5.283342703	5.550039975	5.912464188	5.742861814	6.605664217	6.431460444	5.836166797	6.53013401	6.206419955	5.666881913	5.605636658	5.774277282	5.605273518	6.057299899	6.068489388	6.186579143	5.809711815	5.613326103	5.827968982	5.943145646	3.886963187	4.536785024	6.148746503	5.951026009	5.725665631	5.792446483	6.418688913	6.504409402	5.848140015	4.081251183	5.775533658
ZFR	5.575064005	3.800488003	5.392881041	5.414083964	5.201731278	6.142098273	5.515995896	5.241621657	5.908942729	5.449360473	5.324834316	5.53723372	5.673645829	5.160817262	5.169278254	5.232331297	5.818978539	5.79292924	4.961689628	5.365773464	5.052355744	4.717904087	5.974623503	6.517518318	4.922752621	6.012393243	5.020658154	5.780104159	5.010195772	5.643705676	5.479714363	5.996699013	6.076217934	6.137653206	6.006964201	5.440952891	4.53770193	5.346094016	3.446798974	4.785956106	5.722711143	6.054651479	5.704681451	5.752190302	5.896792378	5.961847998	5.274092611	4.282500786	5.178305663
ZMAT2	7.423944594	7.222816818	7.610473586	7.96571881	7.649612405	7.886418293	7.298784397	7.629251697	7.134907322	7.523432582	7.217831219	6.94822436	7.860823103	6.997471849	7.621537025	6.992437268	7.383449871	7.380818679	6.950754712	7.724853269	7.774430579	7.384284547	7.88706964	7.913008803	7.262268815	8.102798857	7.176162177	6.843212522	6.592791649	7.199730604	7.35127418	7.289106048	7.540378613	7.816143178	7.35987272	7.213637171	7.151021472	7.422828144	4.866789112	5.606298424	7.537652171	7.63178926	7.702611675	7.489900028	6.774686008	7.272119061	7.362894314	6.025011928	7.546227531
ZMAT5	3.330385967	3.432832184	3.737844758	3.724416971	3.181372376	3.604289958	3.734474658	3.610643961	3.682362034	3.668729841	3.447340288	3.932107558	3.186889062	3.895892421	3.890737782	3.522718014	3.624165586	3.574538815	3.554035342	3.641056586	3.400216184	3.713324578	3.445080543	4.674481075	3.63978615	3.38762799	3.450997665	3.581280159	2.786552804	3.748623648	3.697668737	3.650916858	3.621330994	3.588629853	3.738740459	3.630151028	3.908858665	3.662783418	2.227456436	2.571336116	3.22427545	3.412867779	4.18508239	3.686684116	4.362461803	3.673108571	3.799653551	4.026058141	4.031004658
ZMYM3	3.308047812	3.357881411	4.341443556	5.03954305	3.997815987	4.832402398	4.315741628	4.628867983	5.046654363	4.500735538	4.357693767	4.758074649	4.424663815	4.136539659	4.347323933	4.591559632	4.404329198	4.53161846	3.919928571	4.355382915	4.441767022	4.541710089	4.663229996	5.489567903	4.283472184	4.048183134	3.821401105	4.354260646	3.799043188	4.758067322	4.606106976	4.781936999	5.918434175	4.615199495	4.469462357	4.263514603	3.524315916	4.474740035	2.481128677	3.340231318	4.747197357	4.559132645	4.604612311	4.76869148	4.686232025	4.478138909	4.660836569	3.169208087	4.114349367
ZNF131	3.070502132	2.351896719	3.354442867	3.62124886	3.162173198	4.029901834	3.681181274	3.247089903	3.682125761	3.392055305	3.57010011	3.574691153	3.566785955	3.064931076	3.188838271	3.496783355	3.186752077	3.663453298	2.860357429	3.261036585	3.514975125	3.294110645	3.406848406	3.830635807	3.621107609	3.837707875	3.553757771	3.321041111	3.097737618	3.350400892	3.682167962	3.706849526	3.992998143	3.665895694	3.764151993	3.396612556	3.117514266	3.205587542	1.41886343	2.648785247	3.73811119	3.871915059	3.7249183	3.589711847	4.170997842	4.205192004	3.756884299	3.001502809	3.553604351
ZNF207	5.290429787	4.443644522	4.786463047	4.953695515	4.709946801	5.262754768	5.010781116	5.297046859	5.368351358	5.155912974	4.113771954	4.974924733	4.83344004	4.942113596	4.592114584	5.302898738	4.913003669	5.335826551	4.546562451	4.859820746	5.436970665	4.813918389	4.710493138	4.895644165	5.133926199	5.623795938	4.737729059	4.614219997	4.267735499	5.101268719	4.956648794	5.177815477	5.687700594	5.195474627	4.931267637	4.982820191	4.721435282	5.05847592	2.461795804	3.796752717	5.308394357	5.278369612	5.336847195	4.832242349	5.272932163	5.187790551	5.419594216	3.379474248	5.061730574
ZNF326	2.961289559	2.551564018	2.949215831	2.984604527	3.099786732	3.335556181	3.364560783	3.291254896	3.945295611	3.124613508	3.256098185	3.410130996	3.489154603	3.028438397	3.143480748	3.689235295	2.953503917	3.860311775	2.798244966	3.194855065	3.334191271	3.10513909	3.732796968	4.302865798	4.128722894	3.408762737	3.048538369	2.739632989	3.05581463	3.518300608	3.394231982	3.292060784	3.501803578	3.033591827	3.592368465	3.600738309	2.485018348	3.480447061	1.705850322	2.688112212	3.715101409	3.669515399	3.16181859	3.783738367	3.732993319	3.542397524	3.315094259	1.575722915	3.511337009
ZNF346	2.667925633	2.999240449	3.03873961	3.832909953	3.493461848	3.517796926	3.526403567	3.005735947	3.892812259	3.20886339	4.143019639	3.430052391	3.297442317	2.674246519	3.520615687	3.34974741	3.275738892	3.599125969	3.23190828	3.25310166	3.189796856	3.702177603	4.39376151	4.114189906	2.852163101	3.446327275	2.931762699	3.116871897	2.691675129	3.713687054	3.631950073	3.132327466	3.338458539	3.258540314	3.546365972	3.228855144	2.738849269	3.646210208	1.871999575	2.417584135	3.54148815	3.766384827	3.752827097	3.429437999	3.265601496	3.377878391	3.213338773	1.549415095	3.408767797
ZNF830	4.860990062	4.481729452	4.39973345	4.85557264	4.429044092	5.193308298	5.079395869	4.789908835	4.813390887	4.764026079	5.193279416	4.561699083	4.278137335	5.058935165	4.867739122	4.665699183	4.678913979	4.99508297	4.586729649	4.615432094	5.17377283	4.749257175	5.443945294	4.969363978	4.754331754	5.565310425	3.633859796	4.700770243	4.133957751	4.63374599	5.04352162	5.046702465	5.004065751	4.919670507	5.099147045	5.063183712	4.773556052	4.441296129	2.553016821	3.681930508	4.572270846	5.018526364	4.952078646	5.199540173	5.121663867	5.185294588	4.735725427	3.66429449	5.343200918
ZRSR2	4.57559171	4.783800764	4.525658491	4.902034381	4.80519716	5.13074436	4.749472454	4.869213866	4.660889539	4.600255733	5.825447097	4.641087183	4.324474103	5.138753122	4.820729941	4.976335023	4.503414739	4.919795282	4.65143107	5.336397586	5.33199674	5.048787487	4.395423614	5.439193026	5.080158538	4.731395212	4.497502335	4.15744639	3.981757122	5.033038883	5.50418838	4.239072496	4.349478019	4.235519053	4.391710408	4.528619179	4.705945487	4.69386673	2.253781488	3.480448251	5.179229361	4.726679372	5.065671668	5.011211233	5.591814918	5.265611513	5.133514804	3.902415787	4.747590651
[truncated: 133 more columns]
