# Supplementary material for: Identification of prognostic splicing factors and exploration of their potential regulatory mechanisms in pancreatic adenocarcinoma
Source: PeerJ. 2020 Feb 11;8:e8380. doi: 10.7717/peerj.8380 (PMC7020824; doi:10.7717/peerj.8380)
Supplement: File S3 [file peerj-08-8380-s003.csv]

gene	HR	z	pvalue
ADAM15-7919-ES	0.899842573	-0.390147099	0.696427777
ADAM15-7918-ES	0.920158919	-0.30418496	0.760986982
ADAM15-7911-ES	0.894887061	-0.400378637	0.688877657
ADAM15-7910-ES	0.886904454	-0.429697781	0.667415498
ADAM15-7913-ES	0.910350256	-0.340465536	0.733505973
DDX60L-71119-AA	0.472974085	-2.359664563	0.018291466
PRSS3-86124-AP	0.899258469	-0.349200685	0.726938652
PRSS3-86123-AP	1.164919223	0.493159737	0.621899725
C14orf159-28848-AD	0.466769402	-2.492362829	0.012689634
TRIM69-30373-RI	0.927170993	-0.227120334	0.820330173
ULK3-31756-AD	0.771604247	-0.862989928	0.388143005
LYNX1-85361-AP	4.163806575	4.202507026	2.64E-05
C8orf59-84334-AD	1.013766277	0.044179009	0.964761714
PARP2-26429-AD	1.019108502	0.062038372	0.950532274
ERAP2-72872-AD	0.410323983	-2.10843933	0.034993005
LY6K-85358-RI	0.650986169	-1.340120468	0.180206183
TMPRSS4-18965-AA	1.221239257	0.596121558	0.551094023
MUC1-8021-AA	0.987537453	-0.038167082	0.969554467
MELK-86353-ES	0.895634514	-0.332999532	0.739134636
RUVBL2-50869-ES	0.83802672	-0.510881967	0.609433709
SERPINA1-29114-ES	0.629888621	-1.327104181	0.184474222
TOR1AIP1-9127-AA	0.931269104	-0.211380699	0.832590216
CD160-7300-RI	1.058458449	0.164765061	0.869128905
ERP27-20562-AP	0.412129155	-2.348533599	0.018847499
ERP27-20563-AP	2.593050188	2.585271501	0.009730234
SLC3A2-16474-ES	0.976899653	-0.067272192	0.946365014
EEF1D-98098-ME	0.997764238	-0.00576577	0.995399607
LCK-1579-AP	1.432719791	1.062071437	0.288203256
LCK-1581-AP	0.828112411	-0.561887221	0.574192861
RPS9-51827-AD	0.931909344	-0.214717503	0.829987576
TRIM69-30372-RI	0.699510628	-0.9608185	0.336643435
LYNX1-85365-AT	0.324923082	-3.548852512	0.000386914
LYNX1-85366-AT	3.077651469	3.548852512	0.000386914
TAB3-88756-AD	1.076939278	0.217282463	0.827988223
D2HGDH-58417-ES	0.450242192	-2.026384282	0.04272542
TPRG1-68090-AP	0.489994601	-1.780422015	0.075006922
TPRG1-68091-AP	1.914660279	1.624290505	0.104313823
NEK3-25993-ES	0.515314734	-2.080820523	0.037450337
ELF5-14951-AT	0.509476281	-1.916128527	0.055348738
ELF5-14952-AT	1.878857505	1.800163878	0.071834766
MYLK-66476-AP	0.888682398	-0.35428825	0.723122873
DMKN-49161-ES	0.716552887	-0.88641049	0.375396369
IFI44L-3553-ES	0.811443346	-0.557249936	0.577356676
HIRA-61047-AP	1.975787043	2.12318824	0.033738081
HIRA-61048-AP	0.505559701	-2.128612224	0.033286356
C1orf63-1145-ES	0.53463815	-1.789421363	0.073546981
MYLK-66478-AP	0.812488548	-0.605082952	0.545123881
ELMOD3-54232-RI	0.942386343	-0.15599408	0.876037687
GPR132-29598-ES	0.454653915	-1.972725291	0.048526869
FIGNL1-79691-RI	0.633466831	-1.250230972	0.211215186
MACF1-1870-AP	0.813351447	-0.504126723	0.614172329
SERPINA1-29122-ES	0.652306977	-1.184696632	0.236137415
ADAM15-7915-ES	0.952834285	-0.134271471	0.893187912
B4GALT4-66288-ES	0.583331027	-1.46814359	0.142065223
SLC3A1-53419-AP	0.7172425	-0.941220897	0.34659167
ADAM15-7917-ES	1.024089749	0.066512627	0.946969705
TMEM107-39115-ES	0.547796151	-1.492544715	0.135556404
MADCAM1-46298-AP	1.703086932	1.423182412	0.154683283
MADCAM1-46299-AP	0.532232043	-1.696948941	0.089706314
ADAM15-7914-ES	0.941013249	-0.167333816	0.867107398
ELMOD3-54249-AA	0.693231157	-0.997954935	0.318301212
ANKRD9-29420-AA	0.824753113	-0.451127468	0.651897681
SLC3A1-53420-AP	1.444877602	1.021275452	0.307123953
H3F3A-10005-AP	0.713572682	-1.018092842	0.308633837
UTY-90707-AT	1.260152836	0.626433472	0.531030661
DMKN-49188-ES	1.684381466	1.373198483	0.169690651
H3F3A-10007-AP	1.650170407	1.509756108	0.131105669
MTUS2-25560-AP	1.339252576	0.72362437	0.469296376
MTUS2-25561-AP	0.759971701	-0.674481128	0.50000548
ZNF567-49414-AP	1.292725016	0.637587751	0.523742071
RPGR-88807-ES	0.819577583	-0.44376924	0.65720943
NMRK1-86626-AA	0.99733309	-0.006103652	0.99513002
GNAS-59995-AP	0.527148633	-1.617121535	0.105852049
CPNE5-75990-AP	1.830435328	1.429385745	0.152893393
CPNE5-75991-AP	0.549423209	-1.361969708	0.173207445
ZNF695-10501-AT	0.598788099	-1.347451835	0.177834756
ZNF695-10502-AT	1.632142589	1.282398042	0.199703051
MEAF6-1800-ES	0.398522555	-2.431726807	0.015027037
ABAT-33901-AP	0.722996977	-0.844147366	0.398587062
MEF2B-48590-AP	1.010595675	0.022898026	0.981731615
MEF2B-48591-AP	0.635281743	-0.996434542	0.319039057
APOB-52792-AT	0.592815959	-1.417090184	0.156456562
APOB-52793-AT	1.656390175	1.368490889	0.171158472
CAST-72854-ES	0.958442411	-0.116058196	0.90760642
ABAT-33900-AP	1.49758507	1.067796108	0.285612494
ZNF567-49415-AP	0.852661372	-0.375721254	0.707124135
FANCI-32419-ES	0.324638799	-2.935353564	0.003331678
TPST2-61516-AP	0.591551214	-1.456525204	0.145247487
TPST2-61518-AP	1.641363004	1.369933823	0.17070756
DMKN-49163-ES	0.640710091	-1.175664126	0.239729119
CD44-15058-ES	4.97631065	3.501879218	0.000461989
PHLDB2-66057-AP	0.417691581	-2.392461892	0.016735766
SPHK2-50786-RI	1.86908058	1.624434227	0.104283167
DNASE1L3-65424-RI	2.394784302	2.224957216	0.02608411
DRAM2-4136-AD	0.970432725	-0.079169974	0.936897427
IRF3-51023-AD	0.361733438	-2.719714376	0.006533833
TNC-87342-ES	0.692167488	-0.887887121	0.374601473
KRT15-40921-RI	0.638354576	-1.045835373	0.295637046
PODN-3052-ES	1.732669819	1.67109855	0.094702214
CDK10-38122-ME	0.720502072	-0.744200297	0.456755308
C4orf22-69680-AT	1.291479746	0.651485513	0.514733126
ITIH4-65278-RI	0.224876844	-3.558584581	0.000372859
C21orf59-60357-RI	0.633771023	-0.983366227	0.325427226
IRF3-51008-ES	0.526325379	-1.688545388	0.091306584
CD44-15055-ES	4.161452362	3.031251035	0.002435427
GLS2-22442-RI	0.760022361	-0.607599088	0.543453406
EIF3C-190574-ES	2.998095354	2.81083676	0.004941285
ARHGAP27-41957-AP	2.245820209	1.838502165	0.065988443
LYPD6B-55546-AP	2.025527858	1.728856652	0.083834754
GNAS-59996-AP	1.814659151	1.436352698	0.150902006
TMEM168-81456-ES	0.657533127	-0.998080676	0.31824024
LYPD6B-55543-AP	0.564627408	-1.395400324	0.162895154
YPEL3-36066-AP	0.563878228	-1.510066682	0.13102641
YPEL3-36068-AP	1.812842312	1.561041253	0.118514018
CHST5-37618-RI	0.558559694	-1.448049664	0.147603161
DMKN-49159-ES	0.963116934	-0.096542136	0.923090011
ARHGEF33-53307-AT	3.26236217	2.628922268	0.008565594
ARHGEF33-53308-AT	0.296981168	-2.665534639	0.007686601
FAM118A-62657-AP	0.74120178	-0.745741112	0.455823819
FAXDC2-74222-AP	1.767921455	1.406600951	0.159545751
KCNH2-82272-AP	0.729354663	-0.840191766	0.400800874
MACF1-1888-ES	0.547772014	-1.3850469	0.166038127
UGT1A1-58049-AP	1.907316228	1.577380322	0.11470804
GSDMB-40793-AA	1.445703602	0.807920464	0.41913637
HYAL2-65004-RI	0.864551351	-0.341675573	0.732595057
LMO7-26060-AP	0.168548054	-3.394410071	0.000687766
LMO7-26061-AP	5.932815905	3.527161147	0.000420041
HDAC9-78886-AP	4.460675938	3.366185945	0.000762153
ANK1-83528-AP	0.572892566	-1.341516317	0.179752876
SOX30-74390-AP	0.364776818	-2.505140964	0.01224026
SOX30-74391-AP	2.676578721	2.477209002	0.013241434
TBC1D31-85034-ES	0.439802783	-2.281123189	0.022541158
PACRGL-68881-ES	0.43583618	-2.114059573	0.034510179
C4orf22-69679-AT	0.726118511	-0.779812381	0.435501318
RCAN2-76415-AP	2.357746747	2.013575765	0.044054093
PITRM1-10626-ES	1.333299983	0.629719128	0.528878366
STX1A-80018-ES	1.40504165	0.840375055	0.400698131
CECR1-60973-AP	2.13352688	1.745870021	0.08083354
KIF9-64501-ES	2.737932931	2.251498339	0.024353992
ANKFN1-42591-AT	1.8438585	1.360624082	0.173632517
ANKFN1-42592-AT	0.60206795	-1.13673574	0.255648774
CECR1-60971-AP	0.421653672	-1.870552381	0.06140715
TRPT1-16578-ES	2.062362773	1.506017802	0.132062604
GNE-86336-AP	0.24651281	-3.711731057	0.000205847
GNE-86337-AP	3.99356917	3.656910782	0.000255273
AIMP2-78704-ES	1.640314963	1.232255654	0.2178536
AQP7-86105-AP	1.228772643	0.490968588	0.623448665
D2HGDH-58420-ES	0.461860251	-1.710229253	0.087223488
GSDMB-40792-ES	0.538725819	-1.450245439	0.146990088
SPATA13-25474-AP	0.689017827	-0.938834584	0.347815679
DMKN-49173-ES	0.996046216	-0.00968135	0.992275521
ZNF223-50275-ES	1.428695271	0.847503698	0.396714427
ARHGAP27-41961-AP	0.521004091	-1.401718875	0.160999212
AQP7-86103-AP	0.759462202	-0.635813943	0.524897699
INO80E-36004-ES	1.024051875	0.059442613	0.952599573
VILL-64004-AP	0.129327157	-3.827549341	0.000129425
VILL-64006-AP	7.3858533	3.721111435	0.000198348
DIDO1-60095-AD	0.891419611	-0.272957622	0.784885792
PIGC-9005-RI	0.301885199	-2.715822318	0.006611139
TTC13-10258-ME	0.876623134	-0.324499797	0.745559676
ERGIC1-74563-RI	1.130020765	0.285575451	0.775203308
PLA2G6-62206-ES	1.192923081	0.430696158	0.666689313
U2AF1L4-49273-ES	0.878952671	-0.298849416	0.765054944
ARHGEF28-72488-AP	1.127249327	0.256235175	0.797769249
ARHGEF28-72491-AP	0.859466337	-0.3301985	0.74124998
BTBD8-3753-AT	2.469034213	2.089219845	0.036687938
BTBD8-3754-AT	0.370650359	-2.235416124	0.025390043
ZNF419-52271-ES	0.55207264	-1.35468273	0.175518662
PPIG-55876-AD	1.555698937	1.061836932	0.28830972
CD44-15268-ES	2.124489323	1.8044151	0.071166258
LRP1-22536-AA	1.558853064	0.958689124	0.337715379
IL18BP-17496-RI	1.349745956	0.6736883	0.500509502
FAXDC2-74223-AP	0.635641842	-1.063778488	0.287429059
MRPS25-63542-ES	0.725270187	-0.816572986	0.414172498
ANK2-70397-ES	0.376267484	-2.075509713	0.03793932
C17orf62-44359-ES	0.300458836	-2.783910932	0.005370778
TMEM216-16189-AA	0.952752236	-0.122580751	0.902439098
PLAGL1-78005-AA	0.822899649	-0.456439016	0.648074315
CCND3-76158-ES	0.562332775	-1.31084011	0.189911788
NR4A2-55613-AP	0.218756567	-3.569034877	0.000358299
SLC16A3-44301-AP	1.383371615	0.817537107	0.413621553
FAM118A-62656-AP	0.927901228	-0.172297087	0.863203975
MX2-60658-AP	1.657454927	1.135259667	0.256266536
MX2-60659-AP	0.806874629	-0.471818663	0.637056229
PLCB2-29968-RI	0.326429548	-2.566688236	0.010267488
DMKN-49184-ES	2.538297016	2.138935261	0.032440912
CCDC57-44298-ES	1.576331057	1.080071516	0.280110335
SH3BGR-60637-AP	0.508584351	-1.667681947	0.095378881
SH3BGR-60639-AP	1.956991139	1.674765858	0.09398018
GSTM1-4070-ES	1.40732522	0.745842078	0.455762818
GRB10-79717-ME	1.602479555	1.050135826	0.293655669
SDR39U1-27012-ME	0.512398492	-1.52969765	0.126091586
TMEM151B-97223-AT	1.963525021	1.610433605	0.107303229
TMEM151B-97224-AT	0.50868928	-1.612742154	0.106800538
OXLD1-44144-AD	1.939195378	1.585093881	0.112945006
CCDC14-66493-ES	0.916983924	-0.206160444	0.836665585
C14orf105-27661-AA	1.387541398	0.718173448	0.472650347
BLVRB-49903-ES	0.717513482	-0.780202674	0.435271589
C1orf86-244-AP	2.197856642	2.459837883	0.013899979
C1orf86-245-AP	0.437654837	-2.576296128	0.009986508
PRDM2-724-ES	0.873278583	-0.283311047	0.77693841
SEMA6C-7562-AD	0.89875342	-0.244883146	0.806546912
CCDC108-57579-AT	0.490415071	-1.801939916	0.071554859
METTL23-43648-AD	0.582121436	-1.248669396	0.211786019
PTPRM-44567-AP	1.536618707	1.027995478	0.303951955
DAPL1-55686-AT	1.276642907	0.594156622	0.552407362
DAPL1-55687-AT	0.822663113	-0.472312068	0.636704058
PSG5-50184-AT	0.349573759	-2.230310986	0.025726804
FGD4-21030-AP	1.448205464	0.843971506	0.398685328
CTNND1-15982-ES	0.262241922	-2.528935093	0.011440918
ZNF576-50220-RI	0.855201412	-0.322178669	0.747317344
D2HGDH-58416-ES	0.517580903	-1.626579391	0.103826459
ITIH4-65280-ES	0.436508077	-1.961554354	0.049814391
ANK1-83529-AP	3.54835138	2.932062534	0.003367189
ZNF692-10567-AA	0.579132582	-1.406898879	0.159457376
NAV2-14696-AP	0.831773091	-0.426652901	0.66963216
GAS2L1-61596-RI	1.669927329	1.207229311	0.227343845
CCDC14-66492-AD	0.982545617	-0.042066265	0.966445873
INO80E-36010-ES	0.50039376	-1.631078152	0.10287383
PACRGL-68882-ES	0.673282619	-0.930421145	0.352153075
C7orf50-78560-AD	0.439983	-1.635316352	0.101982747
CCSER1-69945-AT	0.422016154	-2.075139981	0.037973563
SH3KBP1-88643-AP	11.4235589	4.875258848	1.09E-06
SLC16A3-44300-AP	0.782351439	-0.581022114	0.56122555
PTPRM-44566-AP	0.645689092	-1.036930329	0.299768328
XRCC4-72698-AA	0.616330255	-1.161402293	0.245478337
UQCC1-59161-ES	0.551066862	-1.390602141	0.164346107
PPARGC1B-74051-RI	0.871213635	-0.309826979	0.756692534
HEPH-89328-AP	0.702345356	-0.834578559	0.403955039
MACF1-1874-AP	2.050361575	1.586757447	0.11256759
UBXN11-1255-ES	1.718005357	1.295102212	0.195284972
VWA5A-19215-RI	0.697574735	-0.772164578	0.440016958
DCTN2-22640-ME	0.388525662	-2.011165328	0.044307997
CCSER1-69946-AT	1.487214855	0.928867034	0.352957999
NSRP1-40086-ES	0.757221353	-0.621613786	0.534195854
MGAM-82062-ES	1.002720062	0.005783444	0.995385505
DERL2-38704-ES	0.432189251	-1.910967159	0.056008801
HNRNPUL1-50029-AP	0.455028024	-2.130704212	0.033113518
ELMO1-79268-AP	0.335468403	-2.474536567	0.013340916
PPP1R7-58339-AD	1.319668083	0.59571856	0.551363257
STX1A-80019-AA	4.267034069	2.875638902	0.004032107
ANKRD28-63623-AP	2.620228798	2.019292507	0.043456826
ANKRD28-63624-AP	0.463938986	-1.620298513	0.105168168
EFCAB4B-19759-AT	1.388265561	0.754257768	0.450694456
NR4A2-55614-AP	4.621192598	3.508877008	0.000450003
FPGT-TNNI3K-3457-AT	0.582331992	-1.298950262	0.193960999
FAM214B-86245-RI	0.968815295	-0.075667041	0.939683998
HYAL2-65003-RI	1.385588134	0.797446782	0.425191599
ZNF655-80695-ES	0.633679852	-0.954226923	0.339968789
PPP1R12B-9411-AP	0.822646452	-0.44119218	0.659073874
PPP1R12B-9412-AP	1.23562923	0.481961513	0.629833287
ACSS2-59036-AP	2.110557188	2.07177955	0.038286005
ACSS2-59037-AP	0.46869377	-2.14645779	0.031836473
HYDIN-37416-AT	0.407897952	-2.150978402	0.031477904
SLC25A16-11952-ES	0.419034874	-1.992453835	0.046321286
C1orf63-1146-AA	0.484328887	-1.728049412	0.083979366
UTY-90709-AT	0.736969543	-0.686325504	0.49250787
JMJD1C-11888-AP	3.410307489	2.866186518	0.004154494
JMJD1C-11889-AP	0.293228691	-2.866186518	0.004154494
CCT7-53961-ES	2.405878306	1.901410966	0.057248204
IRAK4-21269-AD	0.525332881	-1.289748157	0.197138113
TACC1-83470-ES	1.273775016	0.534113489	0.593263018
C1orf86-105959-ES	1.346941273	0.64817845	0.516869538
MRPL55-10128-ES	1.055506241	0.128216001	0.897978037
ANK3-11845-AP	1.379349147	0.733691343	0.463136876
MLK4-10327-AP	1.601065027	1.045862808	0.295624378
MLK4-10328-AP	0.700876472	-0.725935403	0.467878372
B4GALT2-2514-AP	4.536675676	3.174656636	0.001500139
B4GALT2-2515-AP	0.217634046	-3.138440572	0.001698494
FPGT-TNNI3K-3458-AT	1.267076907	0.574118475	0.565887632
CCDC90B-18078-ES	0.48089496	-1.497635313	0.134228027
SYTL2-18153-ES	0.668674999	-0.965893018	0.334097717
CAPN10-58290-ES	0.676120634	-0.822122184	0.411007361
ZNF511-13540-AT	1.528062429	1.05790468	0.290098901
ZNF511-13541-AT	0.654423524	-1.05790468	0.290098901
TET2-70189-RI	1.100165078	0.219890957	0.82595608
IP6K2-64746-AD	0.628916863	-1.080997789	0.279698097
OCIAD1-69241-ES	0.389358123	-1.76397611	0.077736001
NAT16-81044-AT	0.592484064	-1.095874195	0.273133833
NAT16-81045-AT	1.360377486	0.666682866	0.504974725
TMEM130-80589-AP	2.191867547	1.846226597	0.064859311
APBB1-14118-ES	0.263117391	-2.839521117	0.00451813
ZDHHC16-12708-ES	2.169853291	2.017527308	0.043640514
PIGQ-32903-ES	0.317761447	-2.593694092	0.009495093
IRF3-51030-RI	0.358441134	-2.273055363	0.023022844
SIRPB1-58522-AT	1.414134649	0.777202053	0.437039571
SIRPB1-58523-AT	0.723876748	-0.727479062	0.466932537
RTBDN-47875-AA	2.098216637	1.739847427	0.081885812
IGLL5-61290-ES	5.746223366	1.994082468	0.046143043
ZNF606-52383-AD	0.311719745	-2.562774126	0.010383958
CCNL2-160-ES	0.436676767	-1.924717102	0.05426476
MYO16-26246-AT	1.066056051	0.138698828	0.889688144
C4BPA-9630-ES	0.318271442	-1.783135772	0.074564205
ZNF589-64570-AT	0.458070643	-1.833293616	0.066758918
MYO16-26245-AT	0.862657132	-0.318517311	0.750092565
ERBB2IP-72263-ES	0.490016076	-1.525916225	0.127030729
NSMF-88315-AA	0.253485582	-2.947890109	0.003199508
CYP3A5-99782-ES	0.742263316	-0.654241856	0.512955999
P2RY6-17681-AP	0.739099885	-0.681067222	0.495828957
PCDH1-73829-AP	0.291023506	-2.920562843	0.003493997
PCDH1-73830-AP	3.159195515	2.693559751	0.007069347
FAM86B1-82716-ES	0.31190417	-2.335426836	0.019521134
C19orf82-47382-ES	0.437710485	-1.766950751	0.077236477
HHLA2-66020-AP	2.37703431	1.870036761	0.061478713
DCTN3-86188-AD	0.957068088	-0.095976187	0.923539485
VWA9-31210-ES	0.870194171	-0.299415736	0.764622857
ARMCX4-89650-RI	1.72027239	1.290955987	0.19671894
PKD1L2-37759-AT	0.465024165	-1.597709583	0.110107625
AJAP1-352-AT	0.422458955	-2.058216474	0.039569358
AJAP1-353-AT	2.352092513	2.042202376	0.041131461
RAB11FIP1-83362-AP	1.223014009	0.458612167	0.646512698
RAB11FIP1-83363-AP	0.817652122	-0.458612167	0.646512698
SPATS2L-56740-ES	1.067867824	0.135957344	0.891855002
TMBIM4-22899-ES	1.493370106	0.825737943	0.408952764
SULT1A2-35811-RI	1.416453187	0.798054239	0.424839016
MS4A7-16089-ES	0.661742714	-0.893352956	0.371668187
GPR137-16626-ES	0.480971542	-1.634278566	0.102200372
ZNF655-80676-ES	0.281750675	-2.567734886	0.010236541
DYM-45472-ES	0.313102717	-2.687008749	0.007209506
DMKN-49185-ES	5.899611502	3.550883424	0.00038394
FGD3-86893-RI	0.646551315	-0.887388614	0.374869711
HHLA2-66019-AP	0.405701867	-1.943545398	0.051950296
PKD1L2-37758-AT	2.173344127	1.758964343	0.078583565
ZNF655-80688-ES	1.698374295	1.283618807	0.199275366
CIC-50142-AP	0.536471744	-1.360516252	0.173666613
CIC-50143-AP	1.958677983	1.430442551	0.152590043
CCL28-71944-AP	2.501584497	1.806764202	0.070799053
CCL28-71945-AP	0.431123485	-1.648903526	0.099167401
TPRA1-66607-AP	0.541849448	-1.44525924	0.148385082
TMEM130-80590-AP	0.460927312	-1.781774921	0.074785944
PKIB-77379-AP	1.202977201	0.431497063	0.666106988
DGKZ-15540-AP	1.522513091	0.982248654	0.325977363
EFCAB4B-19757-AT	0.681198741	-0.851366918	0.394565563
SLMO2-60014-ES	0.333367335	-2.277782765	0.022739524
SULT1A1-35820-ES	2.195366825	1.563258117	0.117991895
BCAS4-59783-ES	0.51840756	-1.275208309	0.202235521
SCHIP1-67466-AP	0.170545811	-3.331772252	0.000862948
SCHIP1-67467-AP	5.481936819	3.26340361	0.001100826
METRN-32960-AP	1.269685062	0.485006841	0.627671493
METRN-32961-AP	0.528231229	-1.320410452	0.186698016
EGFLAM-71837-AP	0.934952127	-0.148072494	0.882285557
KCNN3-7841-AP	1.062343621	0.144744444	0.884912648
AFMID-43814-ES	1.408535627	0.677032453	0.498385364
TPRA1-66605-AP	1.785844432	1.364635789	0.17236755
LETMD1-21770-ES	0.515699536	-1.38250608	0.166816365
DNASE1-33608-RI	0.557834138	-1.3206277	0.186625532
GPS1-44275-RI	0.475024679	-1.393078018	0.1635962
FRMD4B-65582-AP	6.634275485	3.564325392	0.000364793
FRMD4B-65583-AP	0.2200175	-2.646185032	0.008140528
C17orf62-44358-ES	0.848830801	-0.365669953	0.714611369
ZNF74-61153-ES	0.334905284	-2.217506035	0.026588531
RTEL1-60142-AP	1.224058054	0.454721394	0.649309687
RTEL1-60143-AP	0.791194517	-0.522620135	0.601238626
KCNH2-82271-AP	1.726428501	1.302439649	0.192766136
C1orf63-1147-ES	0.431890285	-1.787497547	0.073857108
UBE2I-33059-AD	0.749426074	-0.673873179	0.500391945
TMEM45A-65827-ES	1.065179133	0.135367347	0.89232144
CCL4L2-40461-AA	0.553896252	-1.043689732	0.296628962
S100A1-7741-AA	1.350181851	0.722330837	0.470091098
ANK3-11842-AP	0.976358544	-0.053659537	0.957206421
KALRN-66520-AP	0.908826956	-0.185777295	0.85261941
CD44-15276-ES	3.303277917	2.265153495	0.023503262
MOK-29362-AP	4.068988811	3.058299296	0.002225971
AKNAD1-3952-AT	0.344685241	-2.166364322	0.030283358
SLC25A29-29255-AA	1.509486744	0.889853504	0.373544553
ATP2C1-66756-AP	2.700834833	2.290604617	0.021986292
CCL14-40366-AP	1.249160265	0.470640878	0.637897211
CCL14-40367-AP	0.909435203	-0.202099121	0.839839235
SLC7A9-48905-RI	0.911149463	-0.220106671	0.82578808
ABCA2-88255-AA	0.95607746	-0.091864626	0.926805597
TGIF1-44512-ES	0.41663018	-1.744666912	0.081042866
EEF1A1-76758-RI	1.303419877	0.586217168	0.557729586
ASGR1-38843-RI	1.481582302	0.824392697	0.409716463
FUZ-51083-AD	1.519003066	0.877960806	0.379964989
EGFLAM-71836-AP	1.011706448	0.024599487	0.980374429
FAH-32177-AP	0.535792735	-1.241012196	0.214601244
FAH-32178-AP	1.866393356	1.241012196	0.214601244
NEDD4L-45651-AP	0.166648494	-3.73789056	0.000185571
MFSD11-43690-AD	1.394280391	0.719146908	0.472050408
NEK3-25994-ES	0.174409929	-3.623527708	0.000290612
ZNF576-50218-RI	1.042921906	0.081433228	0.935097424
PCBP4-65126-AD	0.344874684	-2.082701757	0.037278417
RPS6KA1-1280-AP	2.288659818	1.740177637	0.081827831
KCNN3-7840-AP	1.025774295	0.058197736	0.953591124
SIPA1-16886-AP	0.510620368	-1.511015769	0.130784433
DNAJB13-17750-AP	0.568376772	-1.105506457	0.268940198
TSKU-17902-AP	0.39654046	-1.862079268	0.062591918
TSKU-17903-AP	2.521810763	1.862079268	0.062591918
KALRN-66521-AP	1.398049814	0.679939678	0.496542657
CNEP1R1-36356-AP	2.023496085	1.57550905	0.115138991
CNEP1R1-36357-AP	0.557163604	-1.261706256	0.207054505
SMC4-67485-RI	0.806162506	-0.439541253	0.660269397
TMCC3-23733-AP	3.265714909	2.538606628	0.011129488
TMCC3-23734-AP	0.31258641	-2.457281886	0.013999279
FAH-32181-AD	2.031471019	1.402355822	0.160809019
COL4A6-89858-AT	1.465936811	0.826192399	0.408694959
COL4A6-89859-AT	0.688747285	-0.8047907	0.420940469
GNPDA1-73862-RI	0.346679829	-2.275009023	0.022905389
CCL4L1-40421-AA	0.758299443	-0.546403181	0.584788824
RAP1GAP-980-AP	0.095237758	-3.42847518	0.000606982
PIGV-1302-AD	1.335606198	0.585156713	0.558442348
CD44-15274-ES	3.780479127	2.778094688	0.005467868
IL11RA-86208-AP	0.854162708	-0.336042989	0.736838449
CAPRIN1-14941-AP	0.34090573	-2.717105883	0.006585554
ACAP1-38921-AP	1.316626345	0.646053678	0.518244593
NEDD4L-45649-AP	6.038411859	3.903144114	9.50E-05
TPM4-48124-AP	11.2320389	4.504725837	6.65E-06
TPM4-48125-AP	0.089031031	-4.504725837	6.65E-06
HNRNPUL1-50028-AP	2.407270529	2.222174886	0.026271489
ZNF786-82164-ES	1.902882048	1.169920568	0.242032936
TC2N-28883-AP	0.379802473	-1.687424897	0.09152168
TC2N-28884-AP	2.3409303	1.569547909	0.116520325
OCIAD1-69243-ES	0.398107261	-1.795631918	0.072553076
UBAP1-86154-ES	0.51192234	-1.380906046	0.167307851
PKD1L2-37760-AT	0.871564573	-0.300161843	0.764053709
TRIM29-19150-AP	1.392257428	0.677033894	0.498384449
DMKN-49158-ES	0.633881441	-0.733188959	0.463443189
IQCD-24626-AA	1.081213729	0.146308063	0.883678201
TRERF1-76176-ES	3.789944224	2.540832083	0.011058902
RPGRIP1L-36425-ES	0.476167539	-1.645443448	0.099878396
TPM2-98133-ES	0.468122917	-1.63112303	0.102864362
TSTD1-8526-ES	4.020258997	2.927017614	0.003422295
ACSL4-89870-AA	0.23904898	-2.604559116	0.009199255
STRADA-42976-ES	0.121563468	-3.102381744	0.001919702
SERPINA1-29129-ES	0.518703331	-1.380562972	0.167413375
WDR52-66201-ES	1.690714523	1.047188244	0.295012766
BOD1L1-68797-ES	0.603308775	-1.08885498	0.276217842
REPIN1-82246-ES	0.623836029	-0.932963856	0.35083863
PANK1-12493-AP	0.63625111	-0.87338852	0.382451346
PANK1-12494-AP	1.563358103	0.844791981	0.398226993
TPSAB1-33047-RI	2.697474499	2.078663081	0.037648329
MYO1G-79577-AT	0.434751973	-1.973424894	0.048447174
MYO1G-79578-AT	2.294255935	1.965533978	0.049352467
ATP8B3-46543-AT	0.616982258	-1.083381243	0.278639238
ATP8B3-46544-AT	1.62079215	1.083381243	0.278639238
GAPVD1-87572-ES	0.599177548	-1.099189654	0.271685351
TTLL12-62573-AP	2.06071557	1.573594247	0.115581284
TTLL12-62574-AP	0.483336073	-1.582240797	0.11359461
SCEL-26079-ES	0.872769766	-0.248553143	0.803706457
COASY-41064-AA	0.287167565	-2.411454528	0.015889033
NSRP1-40084-ES	0.603167961	-1.053442923	0.292138041
TMEM180-12954-ES	0.199726257	-3.424071003	0.000616905
PP2D1-63692-AT	1.201414227	0.35531905	0.722350586
PP2D1-63693-AT	0.864558072	-0.2889563	0.772614819
HEPH-89326-AP	1.777160276	1.252714231	0.210309725
CCSER2-12405-AP	0.313650666	-2.192940584	0.02831166
CCSER2-12406-AP	4.104938881	2.881323051	0.003960095
ZNF98-48807-AT	0.473273133	-1.396501436	0.162563549
ZNF98-48808-AT	1.705001718	1.052506821	0.292567083
CCDC92-25123-AA	0.30589629	-2.316681237	0.020521102
DHRS4-26790-ES	1.686184197	1.068180445	0.285439124
IQCK-34337-ES	0.317110159	-2.350199741	0.018763339
PMF1-8202-ES	1.394002745	0.72300746	0.469675301
INPP5F-13276-RI	0.361176944	-2.05385115	0.039990101
WDR74-16453-AP	1.246208051	0.46141756	0.644499056
WDR74-16454-AP	0.802434231	-0.46141756	0.644499056
GRB10-79720-ES	0.455690136	-1.7676956	0.077111806
AHDC1-1331-ES	1.953462537	1.512235427	0.130473981
IL18BP-17503-AD	1.958075683	1.381109037	0.167245438
NAV1-9387-AP	1.998648052	1.477909794	0.139431925
RUNX2-76398-AP	0.616911557	-1.040095702	0.29829544
RUNX2-76399-AP	1.732655763	1.155545922	0.247866939
TMEM79-8217-AP	2.261399849	1.863918049	0.062333214
TMEM79-8218-AP	0.437825853	-1.886936357	0.059168886
UACA-31438-AP	1.095627275	0.203019679	0.839119651
UACA-31439-AP	1.012920176	0.028622254	0.977165863
CAPRIN1-14940-AP	3.261280259	2.93213966	0.003366353
ADSSL1-29550-AP	0.764404548	-0.610660468	0.541424382
KRT15-40920-RI	0.794007351	-0.451386857	0.651710754
RHEB-82381-ES	1.376230238	0.648041907	0.516957846
FAM86B1-82698-ES	0.408448442	-1.676584064	0.093623845
IL1R2-54765-AP	0.567623498	-1.129231424	0.258800221
IL1R2-54766-AP	2.051309328	1.436653463	0.150816484
NPTN-31604-ES	1.931563377	1.347412782	0.177847326
MED1-40648-ES	0.593231925	-1.110364597	0.266841947
TEX22-29639-AT	1.295645247	0.552295994	0.580745575
TEX22-29640-AT	0.749863833	-0.611629316	0.540783037
QKI-78406-RI	1.692279676	1.050062565	0.293689349
ELMOD3-54251-AA	0.922783516	-0.171687185	0.863683461
RPL18A-48384-ES	2.66895149	2.014191017	0.043989482
UPB1-61403-AT	2.079794095	1.531315153	0.125691522
UPB1-61404-AT	0.500145147	-1.446985864	0.147900883
RAP1GAP-988-RI	0.405612488	-1.946443375	0.051601504
ZNF720-36286-RI	2.423783154	1.766584788	0.07729779
VPS8-67977-ES	0.216214156	-3.098833417	0.001942842
CD44-15270-ES	2.963290308	2.061765527	0.039230065
SPATA20-42430-ES	4.375959448	2.836912034	0.004555216
ZNF589-64578-ES	0.671167321	-0.775132513	0.438261362
SLMAP-65390-AP	0.89858659	-0.228184685	0.819502667
SYK-86818-AP	0.493741283	-1.511433531	0.130678032
WASF3-93403-ME	0.402691718	-1.885797948	0.059322188
HEATR2-78510-AP	0.7995269	-0.461249438	0.644619656
HEATR2-78511-AP	1.248388121	0.458577071	0.646537906
CDKL1-27475-AA	0.334434518	-2.23993728	0.025094995
LYRM9-39865-RI	0.902136212	-0.218587723	0.826971217
CHN2-79083-AP	0.564682347	-1.076060905	0.281900019
TNFRSF10C-83064-AT	1.037553683	0.081637127	0.934935277
TNFRSF10C-83065-AT	0.963805552	-0.081637127	0.934935277
PRKCSH-47707-AP	2.583198635	1.899954311	0.057439116
RPS2-33175-RI	1.308174841	0.580069469	0.561867772
FAM134B-71598-AP	0.108248426	-3.31824104	0.000905863
FAM134B-71599-AP	10.02459864	3.497651475	0.000469374
ZDHHC4-78754-ES	1.607257568	0.998961804	0.317813195
DMKN-49166-ES	1.873806822	1.31966052	0.186948387
SPHK2-50779-AP	0.388386429	-2.078439298	0.037668916
SPHK2-50780-AP	2.50745797	2.032043603	0.042149242
PLEKHM1-41976-ES	1.548451772	0.808861301	0.418594931
CDH26-60034-AT	1.028251997	0.056474788	0.95496358
CDH26-60035-AT	0.837205871	-0.360916983	0.718161508
RRM2B-84774-ES	0.325893696	-2.259253678	0.02386761
FOLR1-17582-AP	1.138346486	0.272625566	0.785141057
FOLR1-17583-AP	0.942745563	-0.123680801	0.901568014
BCAR3-3793-AP	1.633981582	1.056829328	0.290589487
P2RY6-17683-AP	4.206962705	2.990148485	0.002788419
ST3GAL6-65791-AP	2.711779104	2.048763119	0.040485284
TMEM45A-65828-ES	0.79767913	-0.487457674	0.625934031
PSMG4-75176-RI	1.068957291	0.1315053	0.895375594
FAM177A1-27182-AP	1.130365938	0.23229204	0.816311195
FAM177A1-27183-AP	0.905310433	-0.196279016	0.844391784
PKIB-77377-AP	0.637074653	-1.000442672	0.317096328
ARMCX4-89654-ES	1.36436319	0.555853602	0.578310939
NEK3-25992-AA	1.328132631	0.555690032	0.578422772
TTC39C-44852-AP	0.447894152	-1.729792255	0.083667399
GBP3-3708-ES	0.592583199	-1.343567099	0.179088415
GRAMD1C-66223-AP	4.726522104	2.841339271	0.004492449
MTMR8-89314-AT	0.703557057	-0.706368899	0.479958757
MTMR8-89315-AT	1.403630876	0.700695735	0.483492919
ZNF707-85489-ES	0.550009095	-1.155051909	0.24806917
MNX1-82504-AD	1.626758589	0.972586961	0.330758626
BCAT1-20755-AP	3.171418938	2.205457523	0.027422005
TET2-70190-AD	3.194713531	2.196889451	0.028028342
DNASE1-33613-ES	1.733006158	1.153206735	0.24882554
CAPN10-58288-ES	0.712283772	-0.622605213	0.533543985
LEMD2-75766-AP	1.07644822	0.147714838	0.882567821
LEMD2-75767-AP	0.940447604	-0.123321961	0.901852151
FAM154B-32218-AT	2.455758545	1.868962965	0.061627967
ANKRD65-168-ES	1.077416024	0.148117814	0.882249791
SIRT2-49713-AA	0.294619218	-2.581120177	0.009848029
MORN1-253-AT	0.475394173	-1.671697079	0.09458407
FMNL1-41952-AP	3.872978117	2.976660698	0.002914063
FMNL1-41953-AP	0.249110764	-3.028126093	0.002460754
GALK2-30536-ES	1.323033496	0.541733278	0.588002261
MTUS1-82815-AP	0.837323323	-0.384243079	0.700798292
RAB40A-89734-AP	0.512408457	-1.394427134	0.163188659
RAB40A-89735-AP	1.958383403	1.400520313	0.161357565
DNAJC25-87229-ES	0.792656997	-0.414272799	0.678674332
BIN1-55190-ES	0.101417259	-3.083276848	0.002047346
TRIO-71582-AP	0.096849061	-4.164787182	3.12E-05
KLK6-51252-AP	0.616548636	-0.933835179	0.35038892
UBXN11-1257-ES	1.410260895	0.714385634	0.474988753
PLEKHG7-23670-AT	0.766389942	-0.496630213	0.619449843
PLEKHG7-23671-AT	1.190492168	0.319333417	0.749473695
FCGRT-50968-ES	1.152596472	0.264804852	0.791159799
ARFGAP1-60109-ES	3.176477096	2.398934563	0.016442853
SLC6A7-74063-AT	1.627278909	0.93316112	0.350736786
SLC6A7-74064-AT	0.565433059	-1.099069257	0.271737858
DMKN-49198-ES	1.148126916	0.304977447	0.760383329
TMEM25-19005-AP	0.484563137	-1.850447855	0.064249027
TMEM25-19006-AP	1.958652509	1.719610332	0.085503297
CABYR-44864-AD	2.12931022	1.578257667	0.114506427
C4orf19-68998-AP	3.848301148	2.671578994	0.00754953
C4orf19-68999-AP	0.289400623	-2.384054235	0.017123079
ZNF530-52304-ES	0.956230249	-0.090478224	0.927907197
ATP2C1-66758-AP	0.335223738	-2.338715345	0.01935017
EXOC7-43569-ES	0.092144536	-4.130860233	3.61E-05
RPL10-90568-AP	0.347596183	-2.02379828	0.042990911
RPL10-90570-AP	2.418364773	1.72085561	0.085277028
ERN2-35635-AA	0.403919925	-1.803769441	0.071267458
ARHGEF6-90216-ES	0.766243717	-0.554581694	0.579180813
MBNL2-26141-ES	0.540730442	-1.242123608	0.214190959
LETMD1-21796-AD	0.384837133	-1.849604036	0.064370641
KLK6-51251-AP	1.296762893	0.511198619	0.609211985
POLM-79446-RI	1.065372529	0.124755617	0.900717025
IQCC-1564-AD	0.57718202	-1.040816923	0.297960524
SERPING1-15871-ES	1.112454048	0.20041327	0.841157382
HYAL1-64992-AP	4.170274503	2.827539557	0.004690722
HYAL1-64993-AP	0.242158243	-2.812385802	0.004917548
SPATS2L-56742-ES	1.61199789	0.854994423	0.392554235
C4orf48-68544-AD	1.606656349	0.978082532	0.328033507
DST-76569-ES	0.638772601	-0.927973715	0.353421204
PRKACB-3585-AP	5.369324443	3.16259188	0.001563714
SLC22A18AS-13933-ES	0.709519382	-0.651624218	0.514643621
BEGAIN-29312-AP	1.27342853	0.48008932	0.631163882
LGALS3BP-43932-ES	0.281299141	-2.577540061	0.009950635
PLAGL1-78007-AA	0.605182376	-0.897545202	0.369428065
KDM4C-85822-AP	0.743095754	-0.649644897	0.515921625
LPAR2-48663-AP	2.318420887	1.902577156	0.057095742
LPAR2-48664-AP	0.541128089	-1.481294284	0.138528171
MEST-81803-AP	1.481164153	0.79287681	0.4278496
PFDN5-21997-ES	0.849108191	-0.30024667	0.763989009
TMBIM4-22897-AD	1.559914041	0.832486898	0.405134171
PSMG4-75184-AA	1.375510773	0.616209854	0.537756026
ZDHHC4-78747-RI	1.050016388	0.097297998	0.922489746
ARHGAP6-88473-AP	1.760229823	1.090879128	0.275326072
ST7L-4209-ES	0.579061387	-1.075689526	0.282066133
CLEC1A-20304-ES	0.588604007	-1.035879551	0.300258339
OS9-22702-ES	0.334178935	-2.222806017	0.026228883
FRY-25584-AP	3.900737903	2.479325273	0.013163121
C7orf49-81875-AD	1.417660131	0.65473204	0.512640293
BLOC1S6-30433-ES	0.68014733	-0.758604303	0.448089298
PODNL1-47949-AP	1.23553057	0.434613477	0.663843011
MANBA-70115-ES	0.850049575	-0.323292833	0.746473481
PGBD2-10572-ES	1.243017901	0.465269275	0.641738635
ANO1-17387-ES	0.175500805	-3.517597078	0.000435473
PFDN5-22002-ES	0.31241879	-2.222443298	0.026253362
TRIM16-39368-RI	1.577400233	0.91351061	0.360974056
LZTS2-12860-AP	1.969256364	1.593166114	0.111122931
LZTS2-12861-AP	0.507803525	-1.593179751	0.111119872
GPS1-44279-AA	1.480283259	0.771968693	0.44013297
QKI-78407-RI	0.451144618	-1.594620843	0.110797049
FOXP1-65598-AP	2.940659197	2.243634124	0.024855952
MEST-81804-AP	0.682536325	-0.769527937	0.441579966
LETMD1-21775-ES	0.658940079	-0.81481332	0.415179175
PTPN6-20022-AP	0.996273025	-0.007758389	0.993809764
PTPN6-20023-AP	1.002465985	0.005115709	0.995918272
SERPINB5-45716-AT	3074.753431	2.755081962	0.005867743
SERPINB5-45717-AT	0.000325157	-2.755216335	0.005865334
MTMR1-90356-ES	0.11191551	-3.332525455	0.000860616
COMMD4-31851-ES	0.266533527	-2.411505329	0.01588682
RPL37A-57422-RI	0.474613979	-1.477027039	0.139668389
TRIO-71583-AP	9.380984181	4.168060952	3.07E-05
DAPK2-31075-RI	0.867364646	-0.244413592	0.806910516
IL31RA-72060-AT	0.526793399	-1.131163483	0.257986289
TFEC-81520-RI	1.372766655	0.528837127	0.596918441
SIGIRR-13650-AP	0.98393873	-0.034916029	0.972146699
SIGIRR-13651-AP	1.016323445	0.034916029	0.972146699
PRTG-30742-AT	1.098214398	0.194278378	0.845957915
PRTG-30743-AT	0.883770683	-0.2558969	0.798030449
PCDH7-68993-AT	1.16315579	0.315778139	0.752170913
PCDH7-68994-AT	0.918757162	-0.179126311	0.857838523
KIFC3-36614-ME	0.452005182	-1.494994581	0.134915856
TMSB15B-89789-RI	0.861657142	-0.306067828	0.759553003
MT1G-36491-AA	0.410972242	-2.115398876	0.034395966
FAM86B1-82686-ES	0.394111362	-1.700832818	0.088974385
ATRNL1-13219-AT	0.831586585	-0.321640449	0.747725097
ATRNL1-13220-AT	1.202902182	0.322320597	0.747209831
PODNL1-47947-AP	0.967256411	-0.070279246	0.943971401
CDK10-38118-ES	1.762412691	1.087683795	0.276734724
RPH3AL-38215-ES	0.778423234	-0.484819107	0.627804668
ZNF880-51448-AT	1.280274144	0.518710194	0.603962852
INPP5F-13270-AP	0.766547631	-0.553959572	0.579606514
YPEL3-36075-RI	2.214499925	1.589410236	0.111967805
ALDH3B1-17270-AP	0.828508965	-0.457690207	0.647175025
ALDH3B1-17271-AP	1.291699603	0.596397899	0.550909444
KIAA0226-68302-AP	0.573589009	-1.127717865	0.25943909
KIAA0226-68303-AP	1.619903847	1.017019774	0.309144023
NAA25-24574-ES	0.23592367	-2.851673221	0.004348978
KLHL24-67806-ES	0.463952893	-1.47452676	0.140339818
ZNF398-82171-AP	2.640931331	2.058665832	0.039526262
PPP2R4-87853-ES	0.532942679	-1.263409202	0.206442159
NKIRAS2-40984-ES	0.250366611	-2.570987135	0.010140909
PEX5-20092-AD	2.103055875	1.798297405	0.072129891
TFEB-76118-AP	1.036995406	0.074123373	0.940912217
RAP1GAP-982-AP	7.14965798	3.446190469	0.000568549
GPR132-29599-ES	0.437745255	-1.590254337	0.111777487
IL11RA-86209-AP	1.243619038	0.436222836	0.662675061
MKRN1-152272-ES	0.211575449	-3.066667004	0.002164599
ADSSL1-29549-AP	1.250888014	0.481384073	0.630243554
C19orf82-47381-ES	1.920966404	1.264677935	0.205986803
RPL39L-68070-AP	0.879960283	-0.267827148	0.788832373
RPL39L-68071-AP	1.136429165	0.267853938	0.788811751
PCBP4-65136-ES	2.732996503	2.069134134	0.038533501
TFEB-76122-AP	0.726714855	-0.671496788	0.501904105
OXR1-84842-AP	0.569091997	-1.15673646	0.247380049
BPTF-43117-ES	0.405448803	-1.820669462	0.068657117
CCT7-53967-ES	1.141079918	0.416161102	0.677292121
BIN1-55192-ES	0.26828224	-2.492407204	0.012688048
ING3-81588-RI	0.678030048	-0.735095553	0.462281303
PI4K2A-12728-AP	0.404756355	-1.826828483	0.067725562
PI4K2A-12729-AP	2.519326468	1.889564917	0.058816173
NAV1-9388-AP	2.367676986	1.60178146	0.109203944
EPB41L3-44542-ES	0.109826853	-3.310295713	0.000931975
BBC3-50632-AP	0.170367035	-3.216796233	0.001296306
BBC3-50633-AP	4.624855137	2.801106304	0.005092774
UGT1A1-58052-AP	0.56191489	-1.085884785	0.277529969
MCC-73004-AP	0.687318561	-0.740530566	0.458978121
UBXN11-1258-ES	1.757237373	1.169496867	0.242203503
TMEM91-50054-AA	1.446727208	0.64845634	0.516689841
KDM4C-85823-AP	1.54496235	0.932824298	0.350910693
TMEM107-39130-ES	1.536565714	0.880153422	0.378776202
LMNA-8173-AP	0.54501015	-1.228063151	0.219423263
GABARAPL1-20354-AD	1.909920104	1.268312897	0.204686233
TNFRSF12A-33349-AD	1.045734258	0.079843226	0.936361945
PXN-24747-AA	0.904030131	-0.193992334	0.846181885
ZNF691-2136-ES	1.598137181	0.974211978	0.329951299
SLC25A29-29256-AA	0.55186954	-1.191876548	0.233309655
SLC44A2-47558-AP	0.258229739	-2.890484983	0.003846479
SLC44A2-47559-AP	3.623538109	2.774373734	0.00553081
DMKN-49156-ME	1.603264373	0.964644201	0.334723052
CLIP4-53085-AP	0.459131798	-1.447321461	0.147806911
SNX20-36383-RI	0.575097586	-0.99305073	0.320685233
GSDMB-40787-ES	0.319009325	-2.278846402	0.022676197
PSG5-50182-AT	3.17928056	2.226724299	0.025965705
MCC-73005-AP	1.712251328	1.085375214	0.277755505
ST6GAL2-54866-AT	2.262932214	1.70152015	0.088845357
ST6GAL2-54867-AT	0.441904532	-1.70152015	0.088845357
FOXP1-65594-AP	0.443393585	-1.553035613	0.120414627
FAM86B1-82700-ES	0.854889043	-0.306922956	0.758902015
TNFRSF19-25464-AP	2.131928854	1.493265161	0.135367791
TNFRSF19-25465-AP	0.671725972	-0.812377759	0.416574904
NKIRAS2-40983-ES	0.205957106	-2.7838987	0.005370981
TMEM198-57722-AP	0.236473047	-2.822526164	0.004764693
TMEM198-57723-AP	4.299659081	2.830398499	0.004649006
CHN2-79084-AP	1.545102542	0.771182019	0.44059905
ZNF385A-22177-AP	2.823715842	1.945253278	0.051744502
HMGA2-22880-AT	10.58069254	3.84680383	0.000119669
DOK4-36566-AP	0.718435867	-0.690119455	0.49011907
DOK4-36567-AP	1.356509843	0.639485306	0.52250727
ZNF174-33573-RI	0.443636398	-1.506107943	0.132039466
PCDHA5-73778-RI	1.006504065	0.01322258	0.989450215
ANKRD65-167-ES	1.162529113	0.29508178	0.767931408
AKNAD1-3953-AT	1.778423435	1.058026068	0.290043558
NSMF-88321-ES	0.138401808	-3.298557424	0.00097183
PDDC1-13755-ES	1.92965316	1.377979082	0.168209747
MITF-65588-AP	1.163167558	0.278182447	0.780872309
KIAA0825-72791-AT	0.765520717	-0.523561809	0.600583351
KIAA0825-72792-AT	1.080710444	0.157701785	0.874691794
LMO7-26067-ES	0.557640181	-1.135761197	0.256056521
LZTS3-58575-RI	0.772620745	-0.518287574	0.604257642
PDE4D-72135-AP	3.435852514	2.650153418	0.008045523
MYOF-12552-ES	0.358053868	-2.071531939	0.038309113
FIGNL1-79689-RI	0.575216427	-1.155945822	0.247703318
EPS8L2-13727-AP	2.540551675	2.38013521	0.017306287
EPS8L2-13729-AP	0.388795714	-2.399315217	0.016425768
DHRS4-26788-ES	3.097546227	2.136350887	0.032650824
ZNF707-85485-ES	1.195386922	0.353679588	0.723579022
AKAP2-87175-AP	0.124426444	-3.575248788	0.000349895
CD44-15143-ES	1.484771205	0.772867455	0.439600827
C14orf2-29531-ES	1.561193188	0.860642662	0.389434882
ASH1L-8083-AP	2.471406177	1.721964157	0.085076012
ASH1L-8084-AP	0.399649432	-1.696980331	0.089700379
AMN1-21013-ES	0.91507985	-0.152639272	0.878682754
LETMD1-21767-ES	0.565243376	-1.21976242	0.222554951
LDLRAD4-44738-AP	2.929516773	2.031696744	0.042184366
CALU-81710-ES	0.48310699	-1.528597959	0.126364142
ADAMTS13-88045-AP	1.769769583	1.14458264	0.252382087
ADAMTS13-88047-AP	0.528614253	-1.264090184	0.206197659
MAST1-47878-AT	4.584268652	3.133938555	0.00172477
MAST1-47879-AT	0.215253646	-3.152220104	0.001620341
TMEM91-50049-AA	1.626375192	0.887150283	0.374997995
ANKAR-56515-AP	2.455224517	1.573318407	0.115645109
ANKAR-56517-AP	0.439170079	-1.453114739	0.146191899
TJP2-86538-ES	1.294074806	0.516564795	0.605459997
TMSB15B-89791-ES	0.812695272	-0.39381306	0.693719061
C14orf105-27663-ES	0.599702129	-0.895887638	0.370312777
TRERF1-76177-ES	1.925809391	1.226670631	0.219946411
RNF183-87272-AD	3.525353407	2.205047616	0.027450753
TPM1-31003-ES	2.923352105	1.934777848	0.053017563
PPFIBP2-14200-AP	5.644495542	3.149967053	0.001632889
WBP2NL-62481-AT	0.715299232	-0.633533838	0.526385091
ZNF786-82165-ES	0.40072423	-1.624869388	0.104190392
FAM186B-21594-AT	0.497288271	-1.385949102	0.165762446
MAP1LC3A-59028-AP	0.912452932	-0.176697934	0.859745663
MAP1LC3A-59029-AP	1.095946942	0.176697934	0.859745663
BCAR3-3796-AP	3.369166583	2.365887045	0.017986931
ACOT8-59632-ES	1.911517274	1.229789727	0.218775856
ATXN2L-35836-AD	0.839699215	-0.318173701	0.750353181
RNPC3-3907-AA	0.447663536	-1.605629235	0.108355398
CA12-31026-ES	1.162161711	0.26018374	0.794722046
DDAH1-3656-AP	0.688113421	-0.75679489	0.449172755
PDLIM7-74784-ES	1.212868055	0.352511885	0.724454407
LRP11-78119-AP	1.396097106	0.694887353	0.487125899
LRP11-78120-AP	0.719385089	-0.683315633	0.494407418
TMEM107-39135-ES	2.495655838	1.776383582	0.075669715
COL18A1-60874-AP	0.547132155	-1.097925808	0.272236888
COL18A1-60875-AP	2.026404258	1.303752093	0.192318122
MUC1-121773-ES	2.242160802	1.58058692	0.113972518
MITF-65584-AP	0.919750605	-0.154721671	0.877040745
CLDN5-61070-RI	2.650828889	1.945222119	0.051748251
GK5-67108-ES	0.210724804	-3.028693153	0.00245614
DNAH14-9968-AT	0.234945409	-2.787052323	0.005318989
ZNF329-52409-AP	0.349833918	-1.704198561	0.088343998
ZNF329-52411-AP	2.630749122	1.690755865	0.09088344
SLC4A11-58580-AP	1.763041183	1.118580693	0.263319064
B4GALT4-66287-ES	0.436601232	-1.593390489	0.111072618
LONRF1-82748-AP	0.613073254	-1.006464232	0.314192309
MOK-29358-AP	0.248079896	-2.740367075	0.00613706
FBXL19-36201-AP	0.292802004	-2.813070903	0.004907083
CXorf40A-90307-RI	0.86060422	-0.292009533	0.770279335
GRAMD1C-66220-AP	0.233370351	-2.466853478	0.013630612
C5orf38-71502-AT	0.399593723	-1.822371223	0.068398678
C5orf38-71503-AT	2.68362528	2.012067093	0.044212865
MAST4-72277-AP	1.902182033	1.34995867	0.17702924
MEF2C-72747-AP	0.267033289	-2.589003062	0.009625424
MEF2C-72749-AP	3.800228777	2.620921251	0.008769252
RIC8B-24161-ES	0.778860922	-0.495827252	0.620016296
ARL6IP4-25037-AD	0.36500578	-2.09242863	0.03640019
DNAH14-9969-AT	4.510685367	2.876782825	0.00401752
FAM186B-21592-AT	0.851480573	-0.297057599	0.766422535
BCS1L-57528-RI	0.57343262	-1.117499427	0.263780844
INO80C-45177-ES	1.150001249	0.248845118	0.803480589
KLK10-51264-AP	0.117135807	-3.841435541	0.000122317
ZNF398-82169-AP	0.53569463	-1.256026516	0.209106357
MRPL55-10137-ES	1.792373613	1.288950874	0.197415166
CAB39L-25885-AP	0.915233208	-0.173840681	0.861990672
NKIRAS2-40982-ES	0.254353124	-2.412173214	0.015857746
ATP6V0A1-41046-ES	0.148383389	-2.934463848	0.003341245
CYP3A5-80711-RI	0.702878135	-0.676897368	0.498471074
RNF32-82455-AA	2.605483513	1.845321127	0.064990839
FBP1-86936-AP	0.379953149	-2.075146023	0.037973003
FBP1-86937-AP	2.62939323	2.072707216	0.038199536
PFDN5-22001-ES	0.216415901	-2.994938016	0.002745006
CAB39L-25883-AP	1.089035717	0.167485437	0.866988105
TMEM143-50751-ES	0.646372856	-0.766222398	0.443543983
ZNF142-57513-RI	1.734101662	0.962925636	0.335584843
PPFIBP2-14203-AP	0.119566988	-3.219879723	0.001282444
GSTT1-61365-ES	0.727815372	-0.599819358	0.548626631
NXNL2-86786-AT	0.457890632	-1.577838692	0.114602672
NXNL2-86787-AT	2.170661872	1.567516599	0.116993989
DGKZ-15541-AP	1.591800426	1.069015883	0.285062513
PTPRO-20577-RI	0.557619297	-0.923436139	0.355779966
ZNF264-52207-AT	1.203992643	0.378326224	0.705188266
GGT1-61430-AP	2.845710196	1.891961591	0.058496098
CACNA1D-65310-AP	2.041444886	1.382714956	0.166752284
CHN2-79081-AP	0.810684024	-0.408016305	0.683261705
DECR1-84404-ES	0.49650311	-1.327826884	0.184235303
SFR1-13035-AP	2.241425815	1.490415885	0.136114918
IL32-33398-ES	0.45710221	-1.402447626	0.16078162
CALML4-93735-ES	0.663076344	-0.777568015	0.436823723
FAH-32180-RI	0.913518581	-0.15248185	0.878806905
ZNF160-51655-ES	0.884801202	-0.237403189	0.812344016
NAA16-25739-AD	0.810837265	-0.345330848	0.729845658
LRR1-27427-ES	0.266148616	-2.662064853	0.007766291
FAM111A-16027-AA	0.526150547	-1.325983479	0.18484517
ZNF880-51449-AT	1.063280129	0.121281273	0.903468252
ZNF589-64571-AT	1.968667401	1.435977564	0.151008726
ADAM15-7903-ES	1.583978334	0.949538637	0.342346731
DTNA-45099-ES	0.701643108	-0.707642933	0.479167025
PRKCSH-47706-AP	0.387349272	-1.693236911	0.090410381
ELMO1-79267-AP	3.590048696	2.498117052	0.012485496
SLC35E2B-207-ES	1.73282713	1.091169039	0.275198509
IREB2-32090-RI	0.324443305	-2.1796739	0.029281643
KLK10-51263-AP	6.687573556	3.587442766	0.000333937
IP6K2-64753-RI	0.54207107	-1.221060491	0.222063117
CATSPERG-49635-ES	0.098439511	-3.976114583	7.01E-05
PPIL2-61242-AA	0.204052238	-2.903659135	0.003688295
FAM3D-65466-AP	0.337432842	-2.196474034	0.028058032
FAM3D-65467-AP	2.838172152	2.096006064	0.036081653
RNF14-73851-ES	0.814360359	-0.378558108	0.705016036
MRPL55-10157-ES	1.373959177	0.682102878	0.495173901
EVA1A-54150-AP	0.268459623	-3.067540156	0.002158285
GPR110-76436-AT	7.885337774	3.398191547	0.000678329
GPR110-76437-AT	0.126817649	-3.398191547	0.000678329
CD44-14981-ES	3.272503083	1.85775803	0.063203384
FAT3-18278-AT	1.69572713	1.050673482	0.293408579
FAT3-18279-AT	0.589742198	-1.050589516	0.293447158
ATXN2L-35840-ES	0.869350473	-0.260406119	0.794550523
CKLF-CMTM1-36737-AT	2.417772999	1.583470981	0.113314156
THNSL2-54472-ES	1.918602308	1.124617579	0.260751121
UBXN11-1260-ES	1.145554436	0.262323178	0.793072294
EMP1-20538-AA	0.340579601	-2.06250811	0.039159386
LUC7L-32848-ES	0.312674298	-2.377984266	0.017407569
ICAM3-47503-RI	0.960488251	-0.09080397	0.927648355
COPS7B-57959-ES	0.724648794	-0.647800382	0.517114068
ENAH-9989-ES	1.805713308	1.131029946	0.258042488
SH3PXD2A-13022-AP	0.602249399	-0.985073716	0.324587863
PIDD-13764-AP	1.629316791	0.951873073	0.341161357
PIDD-13765-AP	0.643642612	-0.855114811	0.392487591
ZNF691-2131-AD	0.430689561	-1.650800938	0.098779228
OSBPL5-13951-AP	2.249484581	1.640371194	0.100928011
ERN2-35634-RI	0.484009947	-1.362026098	0.173189649
RNF165-45394-AT	0.959128686	-0.08567032	0.931728497
RNF165-45395-AT	1.043696889	0.087747981	0.930076983
IP6K2-64751-AA	0.997217139	-0.00578257	0.995386203
CYB5D2-38523-AD	0.466527277	-1.442674199	0.149112271
CELF2-10739-RI	1.410758086	0.738782462	0.460039103
TMEM107-39108-RI	0.688933827	-0.698627262	0.484785002
GSDMB-40782-AP	0.148985532	-3.353090125	0.000799147
GSDMB-40783-AP	6.712090451	3.3530989	0.000799121
BID-61007-ES	0.816197436	-0.385292689	0.700020577
RCAN2-76416-AP	0.30197855	-2.178154914	0.029394505
DTX2-80179-ES	1.602473398	0.851572731	0.39445128
IRAK4-21270-ES	1.830726762	1.107668711	0.268004917
KHNYN-27000-AP	1.668544249	0.975230937	0.329445719
KHNYN-27001-AP	0.719296094	-0.603068236	0.546463297
PCDHA13-73786-RI	1.038910516	0.072365312	0.942311189
MDM1-22925-AD	1.387968375	0.584876502	0.55863076
MT1E-36480-AA	0.23398065	-2.597653289	0.009386321
TPPP3-37059-RI	0.484182943	-1.350695878	0.176792873
MBD1-45521-ES	0.347233801	-1.87720329	0.060490237
WDR93-32441-AT	1.200324397	0.359733448	0.719046476
WDR93-32442-AT	0.838066635	-0.347426802	0.728270701
SULT2B1-50773-AP	9.438953045	3.734569853	0.000188036
SULT2B1-50774-AP	0.105944735	-3.734538269	0.00018806
PSMG4-75174-RI	0.441356328	-1.397585804	0.162237484
EML3-16359-AP	0.435123173	-1.779217042	0.075204185
HYOU1-19084-ES	0.881682852	-0.250620012	0.802107908
CAMKK2-24848-AP	1.22708866	0.395058287	0.692799872
MOK-29394-ES	0.845895004	-0.325546658	0.744767376
SNX11-42185-ES	0.33943607	-2.003522646	0.045121219
TEAD2-50917-AP	0.448684589	-1.451237896	0.146713628
ARHGEF3-65361-AP	4.250027884	2.927015434	0.003422319
MTERFD3-24188-RI	0.945897746	-0.11090358	0.911692807
ADAM15-7904-ES	1.667572247	1.024069927	0.305802248
SOGA2-44571-AP	1.600433856	0.917629088	0.358813084
APOC2-50375-RI	1.104358506	0.202002992	0.839914385
STARD10-17643-AP	1.481511737	0.896591214	0.369937088
STARD10-17644-AP	0.696100871	-0.819767333	0.412348757
IFT88-25431-ES	0.612964532	-0.926004022	0.35444389
SNX29-34058-ES	0.318173353	-2.162946167	0.03054532
CCDC74B-55280-RI	0.471825479	-1.204284797	0.228479521
SLC39A9-28147-ES	0.590545525	-0.904661786	0.365644592
MPST-62074-ES	2.359026203	1.444902812	0.148485186
MLLT4-78456-ES	1.526311277	0.797891415	0.424933506
PRRT2-35954-RI	4.109990845	2.698451467	0.006966289
METTL21A-57184-AP	2.469239402	1.917113814	0.055223474
SPIN1-86785-ES	0.542064073	-1.244276998	0.213397634
EVA1A-54148-AP	3.914414383	3.09650511	0.001958165
ELMOD3-54233-AA	0.860387214	-0.281247083	0.778520895
CACNA1D-65312-AP	0.34652221	-1.92830068	0.053817737
NAP1L1-23493-ES	2.265152184	1.439205907	0.150092192
MMAB-24321-ES	1.416096501	0.720242827	0.471375499
FES-32502-AD	0.479171997	-1.277528788	0.201415624
LEKR1-67374-AD	0.662991829	-0.84088774	0.400410827
H2AFY-73457-ES	1.214062976	0.362496409	0.716981107
DCUN1D4-69267-ES	0.704687988	-0.603783678	0.545987473
SGK3-84031-AP	1.56999483	0.777088406	0.437106614
SGK3-84032-AP	0.954567079	-0.082975625	0.933870921
VLDLR-85739-ES	1.112947139	0.205945981	0.836833108
LPHN2-3565-ES	0.553479636	-1.121636454	0.262017045
LUC7L-32847-AD	0.511297682	-1.28148887	0.200022007
TTC14-67731-AD	1.472216666	0.652262192	0.514232046
DICER1-29158-AP	0.288638954	-2.246037342	0.024701616
FBXL19-36199-AP	3.404311712	2.657279133	0.007877419
NBPF11-7344-ES	0.360969396	-2.074227648	0.038058174
COPE-48519-ES	1.451714284	0.703145354	0.48196517
NRBP2-85507-RI	0.241580171	-2.787508507	0.005311506
FCRL3-8348-RI	1.301267383	0.46764172	0.640040825
CSNK1G3-73145-ES	0.198725603	-3.151985775	0.001621642
LRRCC1-84322-ES	4.708091746	2.709842759	0.006731511
EXOC7-43565-ES	1.817373989	1.143761214	0.252722679
CCDC30-2079-AP	1.952764834	1.120457397	0.262518898
SDR39U1-27011-AD	0.497675574	-1.298770014	0.194022868
KCNC4-4100-ES	4.668004021	2.724611076	0.006437727
TMEM145-50151-AT	0.372237777	-2.089353237	0.036675937
TMEM145-50152-AT	2.686417837	2.089318456	0.036679066
LETMD1-21743-ES	0.445473309	-1.493778517	0.135233518
IRF3-51025-ES	0.311821365	-2.276148576	0.022837119
METTL21A-57188-AP	0.501215811	-1.359585167	0.173961235
ABI1-11038-ES	0.683044507	-0.80306362	0.421937964
ENDOV-44075-RI	0.66489695	-0.683618972	0.494215801
CCDC74A-55389-RI	0.184364543	-2.635302944	0.008406222
EXOC7-43568-ES	0.053670291	-4.266696339	1.98E-05
SLC9B2-70167-AP	0.747902938	-0.592188467	0.553724391
BOD1-74586-ES	0.450869062	-1.42128661	0.155233455
KIF6-76048-AT	3.436506041	2.321370528	0.020266855
KIF6-76049-AT	0.290993232	-2.321370528	0.020266855
PLAGL1-78001-RI	0.284364008	-2.324138155	0.020118091
IL31RA-72062-AT	2.143608919	1.329115218	0.18380996
PLCB2-29966-RI	0.260781149	-2.671537979	0.007550453
ABI2-57054-ES	0.797125597	-0.401657478	0.687936122
SLC17A4-75550-AD	1.694557437	0.92993497	0.352404756
HKR1-49496-ES	0.481419218	-1.416504556	0.156627831
DCTN3-86182-RI	0.910534122	-0.181946969	0.855624344
SOCS2-23710-RI	0.874675368	-0.25370049	0.799726955
MRPL55-10153-ES	1.995964152	1.461177716	0.143966677
MOK-29397-ES	2.500859472	1.696577933	0.089776485
PKMYT1-33325-AP	0.611110099	-1.156388668	0.247522215
PKMYT1-33326-AP	1.494550088	0.799293113	0.424120471
GABARAP-38869-ES	1.071687326	0.127046128	0.898903889
C17orf62-44345-ES	0.215354424	-2.355345511	0.01850549
TTC39C-44849-AP	2.591528567	1.983451914	0.047316973
ATP5G2-22103-ES	1.224626227	0.353365203	0.723814669
ANXA11-211385-ES	0.849268759	-0.328240742	0.742729645
EEF1A1-319302-ES	0.916539516	-0.157578091	0.874789268
INO80E-36009-ES	0.337043105	-1.926071152	0.05409549
PRMT2-60961-ES	0.419778505	-1.752946583	0.079611177
MAGI1-65534-ES	0.779983417	-0.46571636	0.641418541
MAP3K8-11120-AP	0.615452332	-0.937488882	0.34850714
MAP3K8-11121-AP	1.567429738	0.855435964	0.392309841
TOM1L1-42556-ES	0.599651493	-0.872606288	0.382877712
PCED1A-58556-AP	2.801574451	2.408103712	0.016035625
PCED1A-58557-AP	0.356942147	-2.408103712	0.016035625
GLUL-9148-AD	0.869574049	-0.269665972	0.787417242
ZC3H7A-34035-AP	2.318777321	1.696639159	0.089764902
TRIM16-39362-AP	0.188167779	-2.962413281	0.003052378
TRIM16-39364-AP	5.152646805	2.905693391	0.003664403
CLIP4-53083-AP	4.307369316	2.535365087	0.011233019
ELMOD3-54247-AA	0.200259493	-2.752142081	0.005920683
LETMD1-21747-ES	0.605581511	-0.908710219	0.363503109
EXOC7-43567-AA	0.989261483	-0.020645521	0.983528428
STK32A-73956-RI	1.849206478	1.065737831	0.286542171
RIMKLB-20199-AP	4.727485722	3.377157741	0.00073239
RIMKLB-20200-AP	0.186122298	-3.624423301	0.000289607
CLEC2D-20237-ES	0.2908334	-1.947559323	0.051467715
KIAA0430-34179-ES	1.88758032	1.112217008	0.266044857
ABL2-9101-AP	0.179786466	-2.286573915	0.022220705
ABL2-9102-AP	4.472485081	2.188065751	0.028664813
MRPL55-10106-AA	1.915352191	1.318492495	0.187338836
YME1L1-11060-RI	1.047831748	0.091213661	0.927322821
DOCK9-26172-AP	2.073417911	1.365454148	0.172110355
TOR2A-87656-AA	0.616776648	-0.882354231	0.377585278
ZZZ3-3525-AP	0.946233913	-0.104056486	0.917124522
ZZZ3-3526-AP	1.103814975	0.185627646	0.852736772
CHD6-59426-RI	0.560313589	-1.067607262	0.285697706
ERRFI1-534-AA	1.162447833	0.277785093	0.781177335
ZNF691-2135-ES	0.39516319	-1.508075494	0.131535206
STEAP3-55101-ES	0.236330651	-2.640171371	0.008286411
NTMT1-87861-AP	0.494864535	-1.437824067	0.150483979
FITM1-26849-AP	4.004932369	2.326023677	0.020017288
FITM1-26850-AP	0.228823163	-2.432282749	0.015003989
OSBPL5-13950-AP	0.56811993	-1.05173109	0.292922943
AGAP2-22720-AP	0.424563313	-1.494604273	0.13501775
AGAP2-22721-AP	2.946489154	1.895274525	0.058056041
IL32-33399-ES	0.244941685	-2.215434771	0.026730237
ATXN2L-35839-AA	1.635989213	0.894512306	0.371047848
PSTPIP1-31973-ES	0.899820642	-0.201330187	0.8404404
ATXN2L-35835-AA	2.180962822	1.331794103	0.182927856
FDFT1-82653-ES	0.254929024	-2.588124917	0.009649998
SEC31A-100885-ES	0.257869575	-2.500064648	0.012417065
PTGR2-28317-AD	0.424225679	-1.39973834	0.161591688
ZNF559-47276-RI	2.875796804	2.108945466	0.034949289
NCOA7-77427-AP	0.664603812	-0.847605643	0.39665763
NCOA7-77428-AP	1.73808073	1.112034577	0.266123284
ABHD17A-46553-AP	2.689384373	1.92176525	0.054635303
ABHD17A-46554-AP	0.37181707	-1.921827089	0.054627519
CACTIN-46714-ES	1.343745825	0.516982197	0.605168587
KANK1-85709-AP	1.23931058	0.39155521	0.695386887
TMUB2-41789-ES	0.972639521	-0.052181581	0.958384009
RAB1A-53789-ES	0.311183244	-2.254138625	0.024187448
H2AFY-73458-ES	2.015577591	1.308693466	0.190638206
AKAP7-77600-AP	1.079937333	0.138272912	0.890024733
RALGAPA1-27239-ES	6.256790798	3.508078304	0.000451356
TNFRSF13B-39450-AT	1.593513693	0.838673367	0.401652628
CARD8-50713-ES	0.643240978	-0.865165057	0.386948201
RGS12-68633-AP	0.356545181	-2.005340398	0.044926669
SORBS1-12636-ES	0.571775253	-1.003364189	0.315685176
DICER1-29159-AP	3.091932852	2.233004788	0.025548629
ELP5-38887-AT	3.092663393	2.182064172	0.029104797
ELP5-38888-AT	0.323329768	-2.18217771	0.02909642
RPL28-52100-RI	0.323129189	-2.367984624	0.017885279
43710-58372-ES	2.039749277	1.367822824	0.171367542
AQP7-86108-RI	0.912650526	-0.162632892	0.870807488
EML3-16360-AP	2.276065005	1.729150198	0.083782217
UBE2N-23690-RI	0.532924407	-1.182128556	0.237154695
MEF2B-48592-RI	0.988148881	-0.022295338	0.982212367
NLN-72252-ES	0.254120185	-2.425574865	0.015284163
GALNT10-74210-AP	0.757196238	-0.504151817	0.614154697
GALNT10-74211-AP	1.616637699	0.932855971	0.350894338
MTUS1-82818-AP	0.971159386	-0.059014658	0.952940433
AHI1-77894-ES	0.38280048	-1.6768062	0.093580385
C22orf34-62738-AT	0.949775167	-0.088728532	0.929297657
C22orf34-62739-AT	0.92521086	-0.13478915	0.892778585
C5orf58-74484-AT	0.615476529	-0.804893496	0.420881142
C5orf58-74485-AT	1.960066978	1.146808271	0.25146087
NPIPB4-34531-AP	0.30334468	-2.185095855	0.028881819
PTK2B-83149-AP	0.660956481	-0.727003969	0.467223524
SYTL2-18142-AP	2.001846265	1.360492082	0.173674257
CLEC2D-20236-AD	0.444917646	-1.477795094	0.139462632
S1PR3-86790-AP	1.487984692	0.750269295	0.453092532
S1PR3-86791-AP	0.672049925	-0.750269295	0.453092532
PLXNC1-23719-AP	0.463553652	-1.498805119	0.133924196
DNAH2-39052-AT	4.262526245	2.499418932	0.012439716
DNAH2-39053-AT	0.234583397	-2.499501525	0.012436816
GPS1-44278-RI	0.399381595	-1.629704139	0.103164042
RGN-88902-ES	0.372536425	-1.690750889	0.09088439
CORO1B-387277-ES	0.627680429	-0.826893242	0.408297574
TMEM256-PLSCR3-38940-RI	0.710689561	-0.653332367	0.51354203
GCNT2-75298-AP	0.933836422	-0.124018689	0.901300478
CTNND1-15980-ES	0.098263181	-3.965869884	7.31E-05
DOCK9-26171-AP	0.492367362	-1.280472222	0.200379108
NRXN3-28637-AP	0.984976876	-0.026682601	0.978712891
ETFA-31939-ES	0.714646547	-0.608476512	0.542871479
MFSD11-43689-RI	1.231800141	0.387543869	0.698353614
ZNF528-51457-ES	1.170034227	0.297086834	0.766400216
ERBB2IP-72262-ES	1.678227352	0.997016925	0.318756295
NHS-88585-AP	0.224532472	-2.38183653	0.017226543
NHS-88586-AP	3.768750953	2.170066407	0.030001816
CSDE1-4338-ES	0.719374469	-0.561063492	0.574754255
DCAF11-26830-AP	2.197243303	1.539967969	0.123568161
DCAF11-26831-AP	0.452951826	-1.545882005	0.122133067
ZNF185-90396-AP	5.238531746	2.350869787	0.018729587
CEACAM1-50162-ES	0.056171021	-3.918079952	8.93E-05
VWA5B1-923-AT	3.900567506	2.465897296	0.013667052
CCDC14-66498-RI	0.395783954	-1.695734631	0.089936147
NTMT1-87863-AP	2.062285743	1.461283513	0.143937653
RASSF5-9585-AP	3.988860006	2.712493479	0.00667791
RASSF5-9586-AP	0.267263044	-2.587249327	0.009674556
ANKRD49-18344-RI	0.494588071	-1.254635891	0.209610968
PTK2B-83150-AP	1.587772629	0.816283623	0.414337939
ZNF706-84745-AA	1.048730221	0.083392609	0.933539365
TCEAL7-89727-AA	0.968746923	-0.056176987	0.955200814
TMUB2-41819-ES	0.377817251	-1.721590331	0.085143756
ZNF329-52415-ES	0.812338594	-0.375788728	0.707073968
UBE3A-29722-ES	0.468204884	-1.293826894	0.195725221
INTU-70537-AA	0.742377879	-0.564918794	0.572129
FAM86B1-82695-ES	0.229591332	-2.490171283	0.012768155
ARTN-2483-AP	1.840454236	0.993792152	0.320324068
FRY-25582-AP	0.895423128	-0.187717562	0.851098062
YPEL5-53094-ES	1.576951019	0.790352513	0.429321927
TEX35-9079-AT	0.523356653	-1.113597886	0.265451734
MYO5B-45493-AP	14.90975201	3.355050583	0.000793505
MYO5B-45495-AP	0.067660406	-3.391634854	0.00069477
PREPL-53440-ES	2.666136373	1.910538824	0.056063873
FAM72A-9575-AP	0.064095811	-4.389405282	1.14E-05
FAM72A-9576-AP	15.60164353	4.389405282	1.14E-05
ATP5H-43344-ES	1.146152001	0.254775429	0.798896554
DMKN-49167-ES	3.933202187	2.343836227	0.01908655
ACOT9-88694-ES	0.44315561	-1.538732766	0.12386955
TMEM161B-72733-AD	0.290341632	-2.215076087	0.026754842
TSGA10-54659-AP	0.417111045	-1.574838917	0.115293631
TBCA-72601-AA	0.648915812	-0.805710746	0.420409652
CTTN-92712-ES	0.414091131	-1.682964834	0.092381899
ZNF286A-39385-AA	1.993830843	1.161936999	0.245261057
ZNF302-48994-AD	1.428057595	0.631234823	0.527886996
XRCC3-29493-AP	0.240589644	-2.580559639	0.009864032
XRCC3-29494-AP	4.225532209	2.623776612	0.00869608
GAS7-39260-AP	1.613167283	0.916824282	0.359234726
CRLF2-88357-AT	1.232156939	0.403820335	0.686344842
CRLF2-88358-AT	0.478710372	-1.326427243	0.18469822
NBEA-25619-ES	0.757844387	-0.479467954	0.631605761
ABCC3-42464-RI	0.378381428	-1.656048722	0.097711952
TNIP1-74126-AP	3.012391103	2.353191205	0.01861306
TRPM3-86563-AT	1.932065289	1.144647436	0.252355234
P2RX4-24842-ES	2.860562505	2.069424323	0.038506286
GSE1-37883-ES	0.066013163	-4.425290855	9.63E-06
MTFP1-61749-ES	0.458926587	-1.430340964	0.152619183
LRP2BP-71339-RI	3.181335847	1.967411202	0.049135824
APBB3-73680-AD	0.34349817	-2.064951845	0.038927557
IMPDH1-81670-AP	2.599101301	2.108722962	0.034968502
IMPDH1-81671-AP	0.394565588	-2.041783403	0.041173021
PDXK-192507-ES	0.350416047	-1.8733831	0.061015502
PLCH2-274-ES	0.638121226	-0.848768229	0.396010272
PYHIN1-8389-AT	0.954987485	-0.082218417	0.934473029
PYHIN1-8390-AT	1.047134141	0.082218417	0.934473029
ZNF385A-22176-AP	0.408404189	-1.517389921	0.129168267
LETMD1-21751-ES	0.734203141	-0.511620097	0.608916917
RPS6KA5-28834-ES	0.382896164	-1.784212773	0.074389098
PBRM1-65236-ES	0.572112531	-1.019702803	0.307869432
C11orf74-15441-ES	0.688519896	-0.587014827	0.557193749
C3orf67-65476-AT	0.417789182	-1.589333019	0.111985228
STXBP5-78057-ES	3.034782957	1.997308992	0.045791627
SMUG1-22130-ES	0.478826209	-1.315008575	0.188507021
SMARCA4-47607-AP	0.845509779	-0.319095509	0.749654089
SMARCA4-47608-AP	1.467559995	0.772952022	0.439550775
PLEKHH2-53393-ES	0.572064564	-1.023642377	0.306004222
BCAS4-59784-ES	0.464110741	-1.239544899	0.215143772
ACSL6-73246-AT	0.544581236	-1.137249458	0.255434017
ACSL6-73248-AT	1.836273331	1.137249458	0.255434017
TNIP1-74127-AP	0.330360209	-2.344087222	0.01907371
GNB2-80982-AP	2.641361732	1.771900865	0.076411015
SDHAF2-16226-ES	0.518385671	-1.234681393	0.216949103
ISCU-24228-RI	0.753973691	-0.519749754	0.603238004
TRIM7-75045-AP	0.653591291	-0.771554937	0.440378073
SYNJ2-78249-AD	0.421018128	-1.524232982	0.127450522
ARMCX5-89695-RI	0.398274792	-1.350319827	0.176913415
UBXN11-1261-ES	1.76252607	1.052563369	0.292541153
SLC22A18-13935-AP	0.434765122	-1.684543225	0.092076733
MRPL48-17728-ES	1.172822555	0.2899419	0.771860686
GSN-87435-ES	0.535121991	-1.086251476	0.277367749
ZBTB43-87600-AP	0.259554809	-2.356868445	0.018429775
ZBTB43-87601-AP	3.852750805	2.356868445	0.018429775
STEAP3-95656-ME	3.444565717	2.292708056	0.021864818
ZNF559-47275-RI	1.293554462	0.455458889	0.648779138
PSMB7-130207-ES	0.83396429	-0.345341097	0.729837954
B9D1-39714-RI	0.583433213	-1.030977217	0.302551504
AP1S2-88572-AA	0.538714684	-1.102694487	0.270159861
CD44-15133-ES	1.475627221	0.708528506	0.478617116
LIMA1-21691-AP	1.663977966	0.930766304	0.351974463
INO80E-36013-ES	0.517906739	-1.350090479	0.176986962
C4BPB-9624-AT	0.163868925	-2.962306176	0.00305344
C4BPB-9625-AT	6.102340909	2.962271481	0.003053784
C19orf82-47378-ES	0.842733385	-0.306200986	0.759451621
RAD17-72367-AD	0.886176456	-0.225615258	0.821500672
RNF14-73853-ES	1.219293298	0.364800266	0.715260506
TIMM23B-11532-ES	3.308346792	1.97143578	0.048674052
C14orf159-28859-ES	0.215233009	-2.404434024	0.01619753
CKLF-CMTM1-36738-AT	0.329345539	-1.853526247	0.063806968
DRG2-39555-ES	0.471679952	-1.407846316	0.159176582
CYHR1-85619-RI	0.281648415	-2.352418408	0.018651781
LMNA-8172-AP	1.380078271	0.584527092	0.558865744
ELMOD3-54246-RI	0.36879183	-1.552032974	0.120654334
NUTM2F-86930-AT	0.410526554	-1.553540743	0.120294004
NUTM2F-86931-AT	2.50315197	1.597488022	0.110156966
TAF1D-18314-RI	0.644404556	-0.82062282	0.411861145
PLXNC1-23721-AP	2.13584615	1.48459931	0.137649998
UBE3B-24313-AA	0.686789263	-0.687919582	0.491503425
SLC25A10-44162-ES	1.608816551	0.892381848	0.372188297
TNC-87357-ES	2.602974585	1.748642186	0.080352889
MTCP1-90670-AP	1.113105111	0.22517247	0.821845105
MTCP1-90671-AP	0.551095582	-1.233664649	0.217327892
ZNF83-51484-RI	0.747314855	-0.542032937	0.587795816
STAMBP-53990-RI	0.346470836	-1.833599506	0.066713466
CDK10-38126-ES	0.74669312	-0.528958188	0.596834455
STX1A-80023-AD	0.080650787	-3.610307774	0.000305834
EIF3E-84875-ES	0.153508978	-3.32363212	0.000888533
NAP1L1-23478-RI	0.434920365	-1.336075548	0.181524581
PSMB5-26691-ES	0.796827978	-0.413799419	0.67902101
ZNF821-37496-AP	0.955676631	-0.083531774	0.933428713
ZNF83-51506-ES	0.229594969	-2.963361913	0.003042986
ASH1L-8088-ES	0.239733622	-2.612061439	0.008999808
CTNND1-15935-ES	0.935852258	-0.12031573	0.904233044
MOV10L1-62778-AT	0.827749354	-0.310853545	0.755911961
PRDM2-725-ES	2.055771256	1.33704102	0.181209247
XAF1-38812-AA	0.359547988	-2.034598072	0.041891332
ZDHHC4-78748-AD	1.486104495	0.711036018	0.477061917
ADAM15-7895-ES	0.772929965	-0.490401369	0.623849908
NLRX1-19130-AD	1.448374431	0.680857162	0.495961876
PFKM-21421-AD	0.304860598	-2.210619898	0.02706217
NWD1-48207-AD	0.769788803	-0.503405029	0.614679537
SEC31A-100881-ES	0.359581644	-1.955880421	0.050479242
FBLIM1-771-AP	3.787861564	2.125253542	0.033565463
SRSF11-3383-AA	3.091362392	1.629535333	0.103199741
RSU1-10878-AD	1.545504268	0.805268841	0.420664558
SLK-13030-ES	7.217845296	3.033796558	0.002414972
MEN1-16706-AD	1.010761373	0.018982233	0.984855279
OSBP2-61799-AP	5.206194167	3.002238281	0.002680023
ZNF181-48996-AP	0.810003921	-0.34749898	0.728216485
ZNF181-48997-AP	1.383823334	0.549990756	0.582325714
CLDN11-67616-AT	1.982777086	1.287630384	0.197874657
CLDN11-67617-AT	0.504342794	-1.287632657	0.197873866
WDR27-78474-ES	0.874624951	-0.252756959	0.80045603
BRD9-71459-ES	3.290286108	1.968668593	0.04899116
BTBD3-58699-ES	1.009095009	0.015522778	0.987615112
SETD5-63098-ES	0.679810502	-0.747429151	0.454804554
INPP5F-13271-AP	0.887778763	-0.22816859	0.819515179
RNF121-17462-ES	0.622124079	-0.817721957	0.41351597
AP3B2-32238-AT	2.88559645	2.424960542	0.015310051
AP3B2-32239-AT	0.346551272	-2.424940638	0.01531089
CXorf40A-90312-RI	1.052871657	0.089200925	0.92892223
MOK-29377-RI	0.160227117	-3.258765932	0.001118979
USO1-69551-ES	6.38196305	3.474319384	0.000512151
PALLD-71121-AP	0.158670377	-3.749858876	0.000176934
PALLD-71123-AP	6.464913411	3.843279622	0.000121401
IL18BP-17483-RI	0.962031185	-0.070919964	0.943461455
ANKRD49-18350-RI	0.325935806	-1.936489501	0.052807777
KIF23-31390-AP	4.328611475	2.60380132	0.009219618
FBXW7-70846-AP	1.168512857	0.303955568	0.761161742
COX14-101733-ME	1.167291144	0.309727173	0.756768437
MAX-27939-RI	0.174193742	-3.347672512	0.000814932
VPS8-67976-RI	0.270164293	-2.070228105	0.038430989
EFHC1-76472-RI	0.803675149	-0.425017955	0.670823586
SORBS3-83014-AP	0.429542904	-1.638693748	0.101277057
SORBS3-83015-AP	1.440549457	0.646088146	0.518222272
MRPL55-10129-AA	0.921985303	-0.157336062	0.874980001
DMKN-49189-ES	7.646647876	3.436219563	0.000589893
PREPL-53443-ES	1.301623063	0.445417309	0.656018206
ODF3B-62860-ES	0.369209728	-1.821143645	0.068585024
FGD3-86892-AP	0.755167858	-0.526170816	0.598769529
UBE3B-24312-RI	0.726992286	-0.597338047	0.550281708
KIF23-31389-AP	0.221182507	-2.645343788	0.008160796
MFSD11-43692-AD	4.207452709	2.220630173	0.02637602
IDE-12535-ES	0.264972151	-2.070383601	0.038416436
NXPE2-18845-AT	0.38713479	-1.692253561	0.090597638
NXPE2-18846-AT	2.362070831	1.528804453	0.126312928
RNPS1-33255-AD	0.248149149	-2.493520178	0.012648339
ALKBH6-49326-RI	0.417177378	-1.561827605	0.118328607
LTF-64452-AP	4.903808308	2.145672447	0.031899121
LTF-64453-AP	0.110772998	-3.002197389	0.002680383
PDZRN3-65630-AP	2.070871638	1.294048111	0.195648803
SEC31A-69730-ES	0.35956151	-1.914437522	0.055564275
MAP3K4-78359-ES	0.696476357	-0.576901879	0.564005741
AHCYL2-81744-AP	4.117108927	2.2922228	0.02189279
GRIA3-90013-AT	0.269423587	-2.182658891	0.029060939
MRPL52-26642-RI	0.73187213	-0.590404299	0.554919629
XKR6-82614-AT	1.035928747	0.059497305	0.952556012
XKR6-82615-AT	0.95533883	-0.077206507	0.938459265
LTB4R2-26961-RI	1.042803874	0.077963338	0.937857217
PTBP2-3832-ES	0.125847786	-3.046923077	0.002311969
ABHD14B-65146-AA	2.718062377	2.233211956	0.02553497
KCNJ15-60583-AP	0.843914451	-0.307026336	0.758823327
DMKN-49160-ES	3.306208263	1.956418182	0.050415912
ZP3-80169-AP	3.957056168	2.280370718	0.022585711
RNH1-13674-ES	0.74171511	-0.598563581	0.549463948
CORO1B-387271-ES	0.514490312	-1.205636533	0.227957666
FAM71D-28039-AT	1.987307479	1.166628009	0.243360627
KCNAB3-39072-ES	1.389555837	0.590561359	0.554814362
NFKBIZ-65981-AP	0.623708528	-0.901409401	0.367370685
NFKBIZ-65982-AP	2.052003977	1.400703824	0.161302659
TFDP2-67088-AP	0.188872341	-2.752229364	0.005919105
TFDP2-67089-AP	6.104479084	3.061381134	0.002203185
CSDE1-4334-ES	0.341985315	-1.669757579	0.094967337
MRPL55-10149-ES	1.924069145	1.343401219	0.179142092
KIAA1217-11009-ES	0.404578963	-1.588545611	0.112163016
LDHA-14633-ES	0.55699355	-0.905819368	0.365031468
C12orf73-24078-RI	1.239249209	0.383599411	0.701275377
TNFRSF13B-39449-AT	0.62608017	-0.808948028	0.418545042
CD80-66327-AT	0.5040826	-1.202141684	0.229308639
CD80-66328-AT	2.040555091	1.240882053	0.214649324
FBXW11-74544-ES	0.40241207	-1.620454965	0.105134581
ADAT2-77977-AP	1.989652855	1.382071312	0.166949806
ADAT2-77978-AP	0.532183979	-1.256063236	0.209093044
FAM73B-87818-AD	1.080654558	0.143086072	0.886222205
SYTL2-18148-ES	1.543215901	0.802298499	0.422380311
FAM86B1-82688-ES	0.846829332	-0.269207174	0.78777026
DDAH1-3657-AP	1.798298799	1.083375712	0.278641692
ULK1-25222-AP	2.176864726	1.494179903	0.135128604
ULK1-25223-AP	0.454831696	-1.495183236	0.134866627
KHNYN-27003-AD	0.298367079	-2.239828357	0.025102068
ENTHD2-44112-AD	0.234237777	-2.61180363	0.009006597
ENOSF1-44474-ES	0.352836904	-1.926362154	0.05405917
C19orf12-48857-ES	0.513891947	-1.031251054	0.302423105
PQLC3-52677-ES	0.725712952	-0.563189756	0.573305677
RBM5-64959-ES	1.326918524	0.528202866	0.59735854
CD59-14909-AD	0.222625764	-2.427094392	0.015220295
FAM86B1-82706-ES	0.59241234	-0.903874051	0.36606219
PCBP4-65135-ES	1.015615949	0.031742264	0.97467759
CTNNA3-11895-AT	1.040258729	0.072458458	0.942237064
CTNNA3-11896-AT	0.860893617	-0.281373408	0.778424012
ZNF177-47307-AA	0.462898991	-1.253338263	0.210082629
WNK1-19616-ES	0.455817957	-1.320157124	0.186782564
GPR132-29597-ES	0.647779231	-0.669939567	0.502896316
EPN1-52136-AP	0.250274778	-3.14028036	0.001687862
EPN1-52137-AP	3.995560723	3.140249756	0.001688039
GABARAPL1-20356-RI	2.340589219	1.520948459	0.128272772
TP53I11-15502-ES	0.571963424	-0.935130379	0.349721113
SUOX-22342-ES	1.106945822	0.174747569	0.861277989
ACP5-47751-ES	0.470751214	-1.523845124	0.127547404
TMEM91-50060-AA	1.701311117	0.889638899	0.373659812
C8orf59-84336-ES	1.45858319	0.690547423	0.489849998
RPL23-94524-AA	0.759854234	-0.460730838	0.644991728
PMF1-8200-ES	0.786105783	-0.437510777	0.661740962
TRAPPC4-19062-ES	1.092924811	0.153243726	0.878206077
EP400NL-25240-AP	3.740966064	2.799656349	0.005115704
SKA2-42739-ES	0.518943176	-1.155082169	0.248056779
PREPL-53448-ES	0.776984401	-0.419797704	0.674633242
PLSCR1-67160-ES	1.153460327	0.271349628	0.78612214
ELOVL6-70354-RI	1.047353417	0.083545217	0.933418025
FAM86A-33890-ES	0.212394071	-2.786140769	0.00533397
SLMAP-65394-ES	0.384203666	-1.647656607	0.099423157
AHCYL2-81742-AP	0.243315057	-2.280433742	0.022581976
CDKN2A-86004-AP	0.87615791	-0.234191229	0.814836524
ZNF37A-11312-ES	1.212024561	0.333817934	0.73851695
WBP2NL-62480-AT	1.237562332	0.383971893	0.700999279
MUC1-121756-ES	2.66771909	1.479038238	0.139130096
CNN3-3822-AP	0.414172865	-1.991091569	0.046470821
CNN3-3823-AP	2.430837855	1.989518528	0.046643999
WIZ-48088-AP	0.576040604	-0.918081891	0.358575995
PARVG-62609-AP	4.941237297	2.310172534	0.020878604
TTC14-67730-RI	0.740203578	-0.57571644	0.564806861
VPS13A-86646-AP	2.370820599	1.620638827	0.10509512
VPS13A-86647-AP	0.414455907	-1.66193619	0.096525569
ARHGAP6-88471-AP	0.900997385	-0.169019254	0.865781497
ARMC8-66965-ES	0.6739693	-0.735252152	0.462185942
EXOSC9-70501-RI	0.19873012	-2.999916175	0.002700539
ZNF138-79835-ES	0.967548239	-0.052284602	0.958301922
KIF27-86703-ES	4.920268824	2.883048846	0.003938464
DENND2D-4141-AP	2.35331905	1.695851738	0.089913962
DENND2D-4142-AP	0.430325783	-1.657565254	0.097405248
ZNF575-50203-AP	1.154992919	0.262926253	0.792607421
ZNF575-50204-AP	0.852403347	-0.290903163	0.771125382
ZNF880-51450-ES	1.330829052	0.486898851	0.626330013
DCAF6-91278-ME	1.280054729	0.440182591	0.659804867
CCDC18-3780-ES	1.436191505	0.670826866	0.502330831
NBPF11-7339-RI	0.638596266	-0.740413941	0.459048862
DGKA-22295-AP	0.322278121	-1.910949554	0.056011064
ZNF576-50215-RI	1.756468165	0.918996655	0.358097322
ARHGAP24-69815-AP	0.534830095	-1.101928595	0.270492716
ECHDC1-77475-ES	1.685049505	0.843409021	0.398999728
SERPINA1-100904-ES	1.296710646	0.482052864	0.629768393
NR4A1-21884-AP	1.09063052	0.157977785	0.874474304
TMEM136-19161-AA	1.940920274	1.095802583	0.273165178
NSFL1C-58508-ES	1.023279623	0.039683558	0.96834541
RGS12-68637-AP	3.800181254	2.497003224	0.012524782
ZNF200-33464-AD	0.65688063	-0.748102523	0.45439832
SUGP2-48548-AD	1.592337503	0.830637044	0.406178701
IYD-78139-AT	4.101868073	2.473472138	0.013380724
IYD-78140-AT	0.243772977	-2.473578148	0.013376754
MRPL55-10146-ES	2.181800377	1.478508442	0.139271739
CAMKK2-24845-AP	0.79916061	-0.398318788	0.690395213
ZNF211-52312-ES	0.871387189	-0.228623413	0.819161625
UAP1L1-88265-RI	0.824720718	-0.314156976	0.753401818
SELPLG-24247-RI	0.37492071	-1.920243735	0.05482712
FAM129C-48336-AA	1.880296183	0.96553652	0.334276153
CCDC50-68126-ES	2.544076238	1.559988267	0.118762654
SMARCD3-82361-AP	4.929241813	3.212022538	0.00131804
EEF1D-118824-ME	0.137803719	-2.969307788	0.002984715
IRAK4-21254-ES	0.528421556	-1.00693514	0.313965944
YJEFN3-48655-AT	2.361981512	1.750049807	0.08010972
YJEFN3-48656-AT	0.403532909	-2.008617496	0.044577714
XRCC3-29506-ES	0.563140038	-1.000762913	0.316941443
NBPF11-7342-ES	0.508391345	-1.182862695	0.236863568
KLHDC1-27437-ES	0.79188194	-0.408199191	0.683127442
EXOSC9-70500-RI	0.203837926	-2.957278605	0.003103675
MTMR11-7412-AP	1.427064013	0.621947471	0.533976409
MTMR11-7413-AP	0.729158669	-0.542225751	0.587662997
MVK-24338-ES	0.622911199	-0.848142302	0.396358726
SPHK1-43585-AD	1.949052945	1.323964989	0.185514673
GAD1-55906-AT	0.43315248	-1.579838132	0.114143941
GAD1-55907-AT	2.371224131	1.638444931	0.101328913
GRIA3-90014-AT	6.087700335	3.202699792	0.001361458
DENND1B-9307-ES	0.590952836	-0.859780979	0.389909786
WDR37-10611-AP	1.424114101	0.631062877	0.527999413
AMPD3-14346-AP	1.034976289	0.064181956	0.948825345
HECTD1-27107-AD	0.357846881	-1.749083652	0.080276561
CNN2-46362-ES	0.519723236	-1.120046299	0.262694033
ZNF331-51724-AP	4.511967644	2.833878318	0.004598684
PCGF3-68407-ES	1.897781473	1.123637731	0.261166743
HSFX2-90316-ES	0.253475355	-2.6041608	0.009209954
ARHGEF11-8338-ES	0.301399155	-2.276658205	0.022806644
CNIH4-9956-AA	1.560008464	0.743337507	0.457277369
CCDC64B-33362-AP	0.786019254	-0.438554504	0.660984369
ABCC5-67827-RI	0.215628825	-3.088608315	0.002010964
MRE11A-18339-AD	3.933165657	2.529524725	0.011421713
CPSF6-23310-ES	0.399617231	-1.398475239	0.161970403
FAM154B-32219-AT	0.407637703	-1.569172338	0.116607788
KCNJ15-60584-AP	1.268516487	0.421703857	0.673241189
RPP14-65434-AD	0.470885868	-1.270710659	0.203831602
CCDC14-66496-RI	0.301305837	-2.141272268	0.032252088
FOXJ3-2067-AP	0.450335229	-1.387104626	0.165409862
GPR56-36587-ES	0.907287105	-0.159003454	0.873666153
NTF4-50880-AT	0.633478692	-0.725751339	0.467991223
NTF4-50881-AT	2.384923625	1.41938831	0.155785839
IDUA-68439-AP	0.949036109	-0.094715654	0.924540683
IDUA-68440-AP	1.021332841	0.038153554	0.969565252
CAST-196583-ES	0.552636362	-1.10146503	0.270694316
PLEKHG3-27903-AD	0.229308999	-2.445270073	0.014474371
ZFYVE28-68557-AP	1.799890948	1.039102999	0.298756836
OGFOD2-25009-ES	0.674166336	-0.629519896	0.529008747
ZNF506-48687-ES	0.862570161	-0.244084979	0.807165006
CAPN10-58278-ES	0.633690313	-0.906676804	0.364577733
SGK2-59441-AP	0.251859576	-2.156521902	0.031042935
SGK2-59442-AP	4.177745854	2.335661936	0.019508868
TBC1D23-65817-ES	0.999595993	-0.000717894	0.999427204
DMGDH-72617-AT	0.133026635	-3.073720893	0.002114071
DMGDH-72618-AT	6.140574871	2.9050509	0.003671934
SPINT1-30054-AP	0.632302214	-0.942414114	0.345980664
SPINT1-30055-AP	1.593992659	0.966210573	0.333938824
CDK10-38125-ES	0.91708851	-0.152451219	0.878831063
ARHGAP33-49296-RI	0.193989174	-2.728332386	0.006365543
HINT1-73215-RI	0.910566666	-0.158980598	0.87368416
ZNF436-1050-AP	1.697173531	0.998060375	0.318250083
ZNF436-1051-AP	0.620371264	-0.868434475	0.385156529
TMEM126B-18119-ES	3.417322299	1.962062404	0.049755219
PI4KA-61187-AP	1.714732655	1.00713169	0.313871494
PI4KA-61188-AP	0.571430965	-1.005861573	0.314482163
WWC2-71256-AP	4.878355177	2.52166172	0.011680197
WWC2-71257-AP	0.241418428	-2.055109883	0.039868393
TMEM107-39114-ES	0.423853857	-1.482224257	0.138280634
PLCD1-64008-AP	0.309027092	-1.989282317	0.04667005
PLCD1-64009-AP	3.060549763	1.908885388	0.056276878
ALS2CL-64464-AA	1.132597735	0.22368183	0.823004885
PRR16-73097-ES	0.116629653	-3.138765465	0.001696612
NFIB-85888-ES	0.988987106	-0.017009975	0.986428658
TMSB15B-89790-AD	0.449341003	-1.394314275	0.163222722
BOLA1-7408-ES	1.893510812	1.174878546	0.24004331
TMEM116-24564-ES	0.756343065	-0.486780535	0.626413866
ZC3H7A-34033-AP	0.403444898	-1.648496856	0.099250755
PSG5-50183-AT	0.993524965	-0.010498231	0.991623777
GRB10-79721-ES	0.388758811	-1.508094811	0.131530263
ACOT7-388-AP	0.791684817	-0.445700663	0.655813486
ARHGEF10L-858-AP	1.640224346	0.766585056	0.443328263
MEAF6-1802-ES	0.088143208	-2.995353104	0.002741273
GABARAPL1-20391-RI	1.140665001	0.223812018	0.822903578
SIX1-27780-AP	1.695187433	0.945390946	0.344459323
SIX1-27781-AP	0.92485	-0.140207051	0.888496401
ROGDI-33858-ES	0.569903174	-0.969713486	0.332189326
HKR1-49495-ES	0.420201705	-1.630095517	0.103081311
LDB2-68844-ES	0.710635791	-0.611143896	0.541104322
PACRGL-68913-ES	0.491415066	-1.181742221	0.237308
TBX18-76914-AT	2.895887703	1.837403178	0.066150398
TBX18-76915-AT	0.362709606	-1.727384089	0.084098706
ZP3-80168-AP	0.303097718	-1.893012424	0.058356217
ANKRD49-18352-AD	1.355266744	0.524709383	0.599785234
UBE2D4-79375-ES	0.433000367	-1.298323893	0.194176059
TIA1-53875-ES	0.56688371	-1.010919717	0.312054856
HMGN1-60610-ES	0.873484548	-0.214323282	0.830294963
AFMID-43823-ES	1.232177531	0.327729885	0.743115905
MAP3K12-22063-AP	1.198962562	0.33835449	0.735096066
CLMN-29163-AP	0.310256277	-1.912277597	0.055840598
CLMN-29164-AP	3.378211991	2.054223317	0.039954083
RASGRP3-53186-AP	0.667520158	-0.721037662	0.470886343
MYL5-68380-AP	1.726783279	1.039987678	0.298345626
MYL5-68382-AP	0.579111468	-1.039987678	0.298345626
RAI14-71716-ES	0.256418472	-2.344882119	0.019033096
NRG1-83312-AT	0.543266144	-1.071592805	0.283902967
NKIRAS2-40986-ES	1.369967095	0.512115903	0.608569895
PPM1N-50481-RI	0.211871535	-2.711815554	0.006691582
IRF3-50997-AD	0.281934938	-2.128377498	0.033305797
SMARCC2-22392-ES	0.81401306	-0.347466045	0.728241223
PGRMC2-70573-AP	0.460979229	-1.401142295	0.161171526
LY6E-85381-ES	2.580983141	1.484275413	0.13773587
TIMMDC1-66310-ES	0.700891948	-0.654500476	0.51278942
FBXW7-70855-RI	1.136893627	0.21362297	0.830841085
RHBDL2-1859-AP	38.25817142	3.926093673	8.63E-05
MRPL43-12856-AD	1.877527809	1.001052156	0.316801594
NIN-27495-ES	1.966237122	1.304402227	0.192096476
TTYH2-43235-AP	1.488736117	0.701593808	0.482932514
MYB-77818-ES	0.466040888	-1.454016036	0.14594186
PADI4-851-AT	1.632776395	0.910933048	0.362330652
PADI4-852-AT	0.61179677	-0.912783365	0.361356489
MAP2K6-43186-AP	2.669685465	1.635555849	0.101932577
MAP2K6-43187-AP	0.36751407	-1.668859196	0.095145288
QKI-78408-AA	0.267990446	-2.001479287	0.045340764
DYNLL1-24766-ES	1.426036617	0.629538088	0.528996842
C7orf49-81873-AD	0.815180373	-0.322686083	0.746932993
NAA40-16552-AA	0.251711368	-2.290444336	0.021995572
CALM1-28824-ES	5.443458523	2.975056594	0.002929345
ATL2-53255-ES	0.310724485	-1.967942832	0.049074616
ATP5E-60011-RI	1.19814712	0.315057208	0.752718218
LRRFIP2-63960-ES	3.018639636	1.854895196	0.063611194
NPHP3-66812-ES	2.807407089	1.769118123	0.076874164
TRIM7-75044-AP	1.443234384	0.643146723	0.520128899
EP400NL-25239-AP	0.33281881	-1.866243972	0.06200724
CCDC106-52130-RI	0.978385053	-0.037562145	0.970036791
IMPDH1-81689-ES	2.52869053	1.578786437	0.114385051
GSDMD-85420-AP	3.111214602	2.105327772	0.035262786
RASEF-86676-AT	0.18699401	-2.906074764	0.00365994
RASEF-86677-AT	5.347590578	2.906028117	0.003660486
CTNND1-101761-ES	0.442260212	-1.267034483	0.20514296
CORO1B-387275-ES	0.980548204	-0.034371286	0.97258108
ARHGEF10L-855-AP	0.970120044	-0.047392248	0.962200607
DMBT1-13371-ES	0.548913882	-1.000184815	0.317221077
CEACAM1-50167-ES	0.701875346	-0.583026028	0.559875779
SH3BP4-58079-AP	0.204058934	-2.639610002	0.008300148
SH3BP4-58080-AP	5.063921093	2.700497398	0.006923588
IFT80-67472-AP	5.007559112	3.068649879	0.002150284
IFT80-67473-AP	0.213734116	-2.809213436	0.004966271
ZNF691-2137-ES	0.650280305	-0.749701841	0.453434299
LRRC29-36979-AP	1.01070305	0.018173401	0.985500522
TTYH2-43236-AP	0.740250566	-0.568939328	0.569397315
ACHE-81027-AA	5.225194095	3.073138754	0.0021182
FBLIM1-769-AP	0.183322821	-2.574069122	0.010051019
CYP2R1-14484-ES	0.342047969	-1.928860283	0.05374821
NAB1-56584-ES	1.144909513	0.245089433	0.806387184
D2HGDH-58422-ES	0.718078242	-0.607562154	0.543477908
CLASP2-63872-AP	1.896026332	1.161027575	0.245630686
ASTN2-87368-AT	0.345375618	-1.778908123	0.075254826
ASTN2-87369-AT	2.895394505	1.77890667	0.075255064
PARD3-11214-AD	1.724539037	0.990755109	0.321805174
CGREF1-52940-ES	2.264747053	1.391696642	0.16401428
GUSB-79859-ES	3.501381839	2.052369357	0.04013378
TDRKH-7657-AP	0.428365686	-1.41954167	0.155741157
TDRKH-7658-AP	2.33448921	1.419564527	0.155734499
IRF3-51032-AA	0.421531817	-1.452990357	0.146226431
CD44-15059-ES	5.25080312	2.179298916	0.02930947
HPN-49022-RI	0.539590152	-0.977743743	0.328201081
C22orf29-61084-RI	0.187091015	-2.578205853	0.009931481
ABHD14B-65144-ES	3.150915509	1.893455586	0.058297309
ATG12-73035-ES	0.252860251	-2.443375579	0.014550586
FAM86B1-82692-ES	1.136662433	0.215371416	0.829477754
PDZD3-100577-RI	0.796317155	-0.366159335	0.714246184
CREM-11261-ES	5.275590364	3.013449562	0.00258296
PXN-24748-ES	0.263591858	-2.052560684	0.040115204
KRT15-40913-RI	0.074106662	-3.742704582	0.00018205
APOC1-50368-ES	1.690872739	0.765682705	0.44386512
TMC5-34312-AD	0.404382541	-1.274209569	0.202589155
ZNF85-48732-AP	0.325395533	-1.828858591	0.067420795
ZNF85-48733-AP	3.073182937	1.828858591	0.067420795
SHF-30407-AP	0.52097042	-1.164241789	0.244326039
DDX19B-37362-ES	0.932912412	-0.118182598	0.905922978
OXR1-84844-AP	0.417067481	-1.536556513	0.124401949
TRIM13-25921-RI	0.41831796	-1.550036166	0.121132836
PTAFR-1377-ES	0.710695981	-0.541696925	0.588027309
SCMH1-2054-ES	0.810841981	-0.352195603	0.724691574
SPATA13-25473-AP	1.65181677	0.960362964	0.336872571
ZNF738-48765-AA	0.718795708	-0.593390297	0.552919981
RTN4-53582-AP	0.452216666	-1.357930377	0.174485777
ETV4-41710-AP	0.441279435	-1.393519804	0.163462661
TMUB2-41790-ES	0.200987099	-2.350800253	0.018733087
ADNP-59788-AP	0.865441184	-0.258509843	0.796013453
TBC1D7-75383-AD	0.451583842	-1.419915649	0.155632239
ARHGAP28-44554-AP	1.141982204	0.228338406	0.81938317
ARHGAP28-44558-AP	0.875665224	-0.228348685	0.819375179
ATG4D-47541-ES	1.728708664	0.948818617	0.342712872
LZTS3-58572-AP	0.981858036	-0.033814685	0.973024925
LZTS3-58573-AP	0.93899653	-0.115199611	0.908286907
GK-88736-ES	0.181601661	-2.765870762	0.005677103
PIGV-1299-AP	3.422294633	2.051089838	0.040258199
PIGV-1300-AP	0.304362773	-1.982686524	0.047402456
LIMA1-21688-AP	1.401788375	0.587602428	0.556799181
FAM86A-33885-ES	0.550058059	-1.044939603	0.296050885
UGT1A6-58058-AP	1.205292649	0.31515842	0.752641374
UGT1A6-58059-AP	1.3684373	0.527497934	0.59784785
TNFRSF11B-84998-ES	0.184371417	-2.591346246	0.009560125
TMEM9-9354-RI	0.072011474	-4.138855318	3.49E-05
ANGEL2-9775-AP	2.037359622	1.32424609	0.185421328
ANGEL2-9776-AP	0.498819021	-1.290965435	0.196715663
FAM111A-16026-RI	0.495019105	-1.263741824	0.206322708
ME3-18199-ES	0.37219719	-1.898287407	0.057658232
FBLN5-28893-ES	0.820140863	-0.356590528	0.721398369
SH2B1-35884-AD	0.553494207	-0.970936093	0.331580103
CNN2-46365-ES	0.742245054	-0.460339042	0.645272882
RUVBL2-50868-AD	1.461562026	0.697153352	0.485706829
ZNF160-51656-ES	1.215461636	0.360112319	0.71876314
SP100-57906-ES	0.295662134	-1.601752085	0.109210443
ZNF449-90180-RI	1.175016118	0.266296002	0.790011252
IL32-33411-ES	0.554311691	-1.06965639	0.284774003
ZNF232-38658-ES	1.207996741	0.313887721	0.753606317
NABP1-56614-ES	0.1615008	-3.107564932	0.001886355
NIF3L1-56777-AD	1.009886942	0.017163357	0.986306295
RELL2-73812-RI	0.720594573	-0.577301839	0.563735572
ME3-18193-AP	1.481776361	0.679695437	0.496697326
ME3-18195-AP	0.729073094	-0.545541657	0.585381038
SHROOM1-73310-RI	0.211643835	-2.690972206	0.007124413
KIF13A-75457-ES	0.662129919	-0.687894005	0.491519532
DUS4L-81344-ES	0.589046721	-0.807764825	0.419225978
MNX1-82500-AP	3.087562161	1.874123341	0.060913427
MNX1-82501-AP	0.349895379	-1.716371097	0.086094143
SYTL2-18156-AD	1.491080297	0.735988502	0.461737695
AP1G2-26771-RI	0.338547966	-2.095378439	0.036137365
CCL4L1-40420-RI	0.323381063	-1.57399424	0.115488781
LDLRAD4-44737-AP	0.403509938	-1.461704949	0.143822081
IGLL5-61291-ES	1.284580267	0.48754177	0.62587445
GPX3-74123-ES	2.207173909	1.332338597	0.182748949
PRSS16-75684-ES	0.509252214	-1.19113883	0.233599088
RTN4-53584-AP	2.116715999	1.287934819	0.197768654
FAM126B-56778-ES	0.790883883	-0.360450906	0.718509964
FPGT-TNNI3K-3455-AT	1.059588967	0.108222833	0.913818933
ABI1-11048-ES	0.204211511	-2.774680234	0.005525601
C14orf159-28862-ES	0.527935782	-0.972699653	0.330702598
PAK6-29956-AP	6.759050472	2.757047313	0.005832591
NPRL3-32809-ES	2.029305715	1.127787074	0.259409854
ABCA5-43183-AP	0.572028766	-0.985928371	0.324168264
ABCA5-43184-AP	1.793169107	1.016962736	0.309171157
ZNF260-49390-ES	0.158020619	-3.505287372	0.000456115
ARHGAP24-69813-AP	3.545075483	2.131559455	0.03304308
SHH-82441-AP	0.953351886	-0.090596155	0.927813487
SHH-82442-AP	0.869784232	-0.241947204	0.808821073
SLC8B1-24634-AP	0.996851963	-0.005393804	0.995696388
PLEKHM3-57205-AT	1.061538064	0.112700641	0.910267893
PLEKHM3-57206-AT	1.157805559	0.284429925	0.776080929
SIRPB1-58524-ES	0.749446201	-0.415885308	0.677493931
FYB-71858-ES	1.151627213	0.253358023	0.799991563
CAMTA2-38633-ES	0.0810493	-2.878441795	0.00399645
RASGRP3-53188-AP	1.944190155	1.178195589	0.238718641
ETFA-31944-ES	0.320416126	-1.922888299	0.05449408
ZNF564-47805-ES	0.313403613	-1.86474606	0.062217007
PPM1N-50482-RI	2.340404974	1.350920196	0.176720998
NEK10-63771-AT	0.810662587	-0.36121672	0.717937444
F8-90666-AP	0.167622753	-2.455382329	0.014073482
F8-90667-AP	4.257754778	2.080812238	0.037451096
RPS24-12297-AA	0.378833012	-1.612840547	0.106779154
MKL2-34067-AP	3.701359105	2.554066074	0.010647305
ATXN2L-35846-ES	1.730364245	1.011371	0.311838895
TFAP2A-75289-AP	0.731441771	-0.58545093	0.558244552
CREM-11285-ES	1.34074312	0.500289875	0.616870983
GAS7-39261-AP	0.239214048	-2.1376221	0.032547427
BICD2-86883-RI	0.129465815	-3.077520589	0.002087304
CTNNBIP1-577-AP	0.297978868	-2.170259779	0.029987172
MPI-31783-ES	1.740260553	0.936290234	0.349123775
PTCD2-72469-AD	0.46690004	-1.232719401	0.217680471
CYB5RL-3128-AT	0.688343565	-0.628983783	0.529359673
CYB5RL-3129-AT	1.452762909	0.628983783	0.529359673
DIXDC1-18707-AP	1.276986339	0.466380844	0.64094292
MRPL52-26643-RI	1.081961282	0.155468565	0.876451934
BEGAIN-29311-AP	0.923033303	-0.139755837	0.888852907
COASY-41069-AA	4.812316903	2.946069874	0.003218397
PLA2G6-62207-ES	1.474878632	0.687781301	0.491590513
C18orf56-44455-AT	0.212768656	-2.433961688	0.014934576
C18orf56-44456-AT	4.769496481	2.459934037	0.013896255
IRF3-51010-ES	0.598678914	-0.904126165	0.365928506
GPR35-58297-AP	10.71405798	3.263573006	0.001100168
SLC39A1-7767-RI	0.604804723	-0.827734241	0.407821023
PROCA1-39946-AA	0.493724863	-1.041430589	0.297675752
ZNF74-61152-ES	0.621384043	-0.838891621	0.40153013
IRX2-71501-RI	1.039519912	0.061065268	0.951307229
PCYOX1L-74031-AP	2.102387063	1.149217422	0.250466339
PCYOX1L-74032-AP	0.489745916	-1.061096999	0.288645821
HERPUD2-79234-RI	0.891685725	-0.210412178	0.833345989
SYK-86820-AP	2.209043178	1.471875541	0.14105449
H6PD-559-AP	0.316628302	-1.726832508	0.084197748
H6PD-560-AP	4.024307275	2.185509701	0.028851495
SYT17-34290-AP	0.867077514	-0.260799599	0.794247054
FYN-77269-AP	0.776863896	-0.451254378	0.651806222
REPIN1-82247-ES	1.746966961	0.935050003	0.349762531
TRIM29-19152-AP	0.555211283	-0.942738037	0.345814912
USP8-30596-ES	1.946875485	1.023416835	0.306110803
NME4-32879-ES	1.6972807	0.962539676	0.335778583
COASY-41070-AD	6.038891621	3.13024939	0.00174658
ZNF264-52206-AT	0.854950105	-0.292663253	0.769779561
C3orf67-65477-AT	2.146036397	1.339396007	0.180441789
NRG1-83313-AT	3.570515553	2.267273312	0.023373535
FAM203B-85550-RI	6.754276297	2.282082001	0.022484499
NRXN3-28638-AP	0.698076758	-0.57074247	0.568174226
SKA2-42744-ES	0.469150296	-1.273643225	0.202789886
ZNF302-48993-AD	0.504791028	-1.05046525	0.29350426
ATF5-51133-AP	0.173603593	-3.413378007	0.000641629
ATF5-51134-AP	5.973229486	3.524267721	0.000424655
OSBPL3-79025-AD	0.120350693	-3.151048966	0.001626852
BCAR1-99422-ES	0.123009408	-3.334830842	0.000853513
MAGI3-4273-ES	0.112414357	-2.954779018	0.003128931
NEK8-39971-RI	0.315970542	-1.996679015	0.045860063
KIAA1328-45278-AP	1.260682585	0.393106137	0.694241091
KIAA1328-45279-AP	1.043122664	0.072295804	0.942366504
PSPH-79777-RI	1.985786783	1.158289157	0.246746055
PQBP1-89028-AD	0.636422982	-0.691254616	0.489405547
MKL2-34068-AP	0.354777069	-1.690311559	0.090968365
SYBU-84909-AP	0.429350983	-1.292553047	0.196165688
C1orf159-14-ES	1.507999087	0.793407873	0.427540225
IGF2-13899-AP	0.636941356	-0.8031767	0.42187261
SFR1-13037-AP	0.489649017	-1.181411847	0.237439154
EVL-29241-AP	2.113893823	1.369331414	0.170895703
KIFC3-36605-AP	1.574353803	0.78544145	0.432194786
TPD52-84268-AP	1.54323513	0.752529636	0.451732615
LYNX1-85363-AP	0.089524628	-3.488748695	0.000485287
ZNF69-47759-AA	0.32045303	-1.825296456	0.067956305
SREK1-72274-ES	0.117291109	-3.35225992	0.000801547
TCF7-73350-ES	0.226461968	-2.149826634	0.031568931
SYT8-13859-RI	0.422999886	-1.548952027	0.121393253
PACS2-29631-AP	0.324730324	-2.13230913	0.032981442
QTRTD1-66256-ES	1.396724995	0.539410106	0.589603909
MID1-88461-AP	0.848147395	-0.28728854	0.773891396
PAPSS2-12457-ES	0.209230527	-2.569259499	0.010191611
LETMD1-21780-ES	0.819770723	-0.355272168	0.722385704
TXNL4A-46283-ES	0.253325049	-2.209979589	0.027106579
CCDC106-52128-AA	3.074415425	1.834322465	0.066606141
POLDIP3-62538-ES	0.203384993	-2.343589092	0.0190992
CGGBP1-65667-RI	0.395664317	-1.505330435	0.132239144
CENPP-86872-AP	1.283406958	0.432066933	0.665692767
MRPL55-10117-ES	5.425887848	3.029819492	0.002446999
FOXRED1-19377-ES	2.816993806	1.712816448	0.086746313
CCDC180-87000-ES	1.435257071	0.62465495	0.532197546
RPLP0-24727-AA	0.265179856	-2.262558167	0.023662939
SGSM2-38395-RI	0.937003561	-0.113705301	0.90947141
EFR3B-52846-AT	1.987452419	1.317336816	0.18772575
EFR3B-52847-AT	0.505396839	-1.323489823	0.185672539
SETD4-60521-AA	0.420499565	-1.409736615	0.158617469
KLHL3-73478-AP	1.194977251	0.295390528	0.767695568
SLC35B2-76382-ES	0.893424138	-0.181978806	0.855599359
KCTD7-79882-ES	0.172206789	-3.099154052	0.001940741
ARHGEF6-90214-AP	0.87173861	-0.247883318	0.804224688
KDM2B-24874-AP	3.022371039	1.697839297	0.089538097
NME4-32875-AP	0.479782225	-1.464468952	0.14306586
FAM149A-71399-AP	1.125535371	0.230600314	0.817625323
SOCS2-23707-AP	0.456294628	-1.336094413	0.181518416
DPP8-31169-ES	0.275150625	-2.125158037	0.033573428
GSDMB-40786-ES	0.311157254	-1.959760155	0.05002383
ZNF283-50252-ES	4.374246987	2.249256603	0.024496175
EED-18181-ES	0.423872586	-1.509808343	0.131092336
PLA2G6-62205-ES	1.742581186	0.985734611	0.324263361
43714-89976-AA	0.563591947	-0.920217402	0.357459162
MRPL55-10116-ES	2.938110934	1.989930313	0.046598613
C16orf59-33269-RI	0.723645557	-0.500006549	0.617070466
ZNF709-47801-AP	1.225947077	0.34638206	0.729055605
ZNF709-47802-AP	0.68822634	-0.655763271	0.511976452
ANKRD49-18343-RI	0.092385707	-3.815821534	0.000135731
GPALPP1-25793-ES	1.990894275	1.050568967	0.2934566
CCDC64B-33364-AP	1.049155979	0.084036063	0.933027759
DTNA-45098-AA	2.336888698	1.371424653	0.170242617
RHBDL2-1860-AP	0.026437185	-3.950518047	7.80E-05
ING4-19914-ES	0.448339454	-1.35145005	0.17655131
DMKN-49174-ES	4.332497806	2.409384511	0.015979453
HPS4-61504-RI	0.531143215	-1.041797228	0.2975057
PIK3R1-72294-AP	0.714639861	-0.617566665	0.536861024
MYO6-76806-ES	0.595437754	-0.898693862	0.368815747
DMTF1-80313-ES	0.306812412	-2.000323196	0.045465376
TSPAN12-81582-RI	0.787063859	-0.430183644	0.667062059
MUC1-121771-ES	5.807846273	2.615001543	0.008922705
SLC43A1-15844-AP	0.356860414	-1.821596057	0.0685163
SLC43A1-15846-AP	2.474145319	1.531023081	0.125763688
TAF6-80900-AD	0.794780377	-0.398478636	0.690277403
SYBU-84904-AP	0.422166305	-1.341840837	0.179647608
PTGER3-3416-AT	0.351895136	-1.784017472	0.074420826
NRXN2-16655-ES	1.255283554	0.365467178	0.714762703
BICD1-21019-AT	0.471460936	-1.388813639	0.164889427
BICD1-21020-AT	2.121066507	1.388813639	0.164889427
ZNF219-26528-AP	0.57258735	-0.920545862	0.357287579
TMEM107-39127-ES	2.0466075	1.259016261	0.208024459
TTLL3-63226-RI	0.373452006	-1.557738745	0.119295192
ATP2C1-66769-ES	0.779416781	-0.421517599	0.673377163
PHYKPL-74860-ES	0.40307332	-1.479733164	0.138944471
TACC1-83435-AP	1.663535891	0.991888146	0.321252092
COLCA1-18660-AP	0.60649825	-0.841045337	0.400322536
COLCA1-18662-AP	1.649889115	0.842110826	0.399725922
PRR13-22035-AA	3.525947738	1.873515611	0.060997219
PLCB2-29967-RI	0.165959362	-3.20404558	0.00135511
SLC12A8-66544-AP	1.267156303	0.405882359	0.68482904
SEC31A-69727-ES	0.399728038	-1.603048998	0.108923837
BCL2L12-51036-ES	1.028879609	0.047024378	0.962493799
AQP1-79160-AD	0.585608295	-0.87345472	0.382415276
TUFT1-7640-ES	7.281856353	3.186568633	0.001439713
SLC39A13-15743-RI	0.231017783	-2.48893784	0.012812536
JKAMP-27750-ES	0.291537123	-1.812344989	0.069932907
MYOM1-44486-ES	0.51877014	-1.099134401	0.271709447
ZNF737-48722-ES	0.423977265	-1.401708535	0.161002301
FBXO36-57858-ES	0.392994613	-1.455025221	0.145662279
PCSK5-86634-AT	1.282292914	0.398319051	0.690395019
SHF-30409-AP	2.1293213	1.302490031	0.192748924
USP8-30597-ES	1.621334021	0.731836488	0.464268375
NEK3-25986-AP	3.397817732	1.958471541	0.050174707
MYO1C-38307-AP	1.275203883	0.404815525	0.685613116
ZNF211-52315-ES	3.16829897	1.706055137	0.087997814
ALS2CL-64461-RI	0.507677218	-1.217964262	0.223237554
FGFR1-83430-ES	0.240400443	-2.391416595	0.016783497
SRP68-43546-AP	5.624275823	3.033827486	0.002414725
SRP68-43547-AP	0.173001843	-3.068222176	0.002153365
LIMS1-54885-AP	0.468192135	-1.39861405	0.161928751
TBX1-61079-AT	0.263735645	-2.537399518	0.011167942
BZW2-78865-ES	0.676294571	-0.621023314	0.534584284
COQ10A-22414-AP	0.582405741	-0.955526047	0.33931174
AURKA-59846-ES	0.469059692	-1.243408946	0.213717175
MID1-88464-AP	2.515366524	1.501335479	0.133268813
TEX35-9078-AT	3.120808302	1.697391368	0.089622693
EIF1AD-16975-ES	2.622195948	1.59930221	0.109753469
MTFP1-61752-AA	0.784928301	-0.364060992	0.715812465
CDC14B-86971-AP	2.014319833	1.114109427	0.265232245
CDC14B-86972-AP	0.521678999	-1.015635633	0.30980293
POLL-12901-AD	0.425483814	-1.393352094	0.163513345
BBIP1-13098-ES	0.122709948	-3.428420971	0.000607103
PARP6-31525-ES	0.076942152	-3.00047556	0.002695584
ZNF180-50335-ES	2.15622725	1.374150549	0.169394949
CCDC74B-55281-AA	0.854871647	-0.229887512	0.81817918
TRIM13-25920-RI	0.292145254	-2.213197489	0.026884033
MEIS1-53810-RI	1.231814252	0.373139145	0.709044886
AQP7-86110-RI	1.415663666	0.580891778	0.561313394
F11R-8516-AP	0.287100448	-2.597113171	0.009401094
F11R-8517-AP	3.482912359	2.596998662	0.009404229
PRR13-22031-AA	2.44318331	1.346213973	0.17823352
POLR2M-30879-ES	0.69242677	-0.731613263	0.46440465
SETD5-63095-ES	0.340100417	-1.837731252	0.066102016
AASS-81603-ES	0.572170133	-0.958002334	0.338061582
KANK1-85710-AP	2.065874865	1.296608218	0.194766024
TRMT2B-89626-AD	2.03645565	1.145712093	0.251914298
KDM5B-9420-ES	0.276820078	-2.185954819	0.028818911
REC8-26881-RI	2.158541068	1.275264728	0.202215558
DMPK-50523-ES	0.492111438	-1.341204551	0.179854049
LY75-55707-AT	0.161171187	-3.252162571	0.001145305
LY75-55708-AT	6.204385491	3.2521188	0.001145481
TM4SF1-67224-AD	0.511337001	-1.035190223	0.300580084
URGCP-79365-AA	0.663892255	-0.59127088	0.554338938
PPP1R9A-80519-ES	1.304061851	0.401580561	0.687992739
FAM71D-28041-AT	0.393844796	-1.443207112	0.148962137
CHTF8-37265-RI	0.847006072	-0.283569041	0.776740665
MAP3K7CL-60315-ES	1.107045746	0.14886174	0.881662731
FGFR3-68513-ME	5.85921566	2.418598917	0.015580409
NR4A1-21887-AP	0.88731527	-0.20617166	0.836656824
POLM-79459-ES	1.589995473	0.780703977	0.434976621
TSPAN8-23398-AP	2.799755365	1.812309358	0.069938409
CLK3-31725-AP	10.89423272	3.675265538	0.000237602
CLK3-31726-AP	0.083343346	-3.851277765	0.000117503
ATAD2-85053-AP	0.314228543	-1.931871459	0.053375373
ATAD2-85054-AP	4.048687632	2.17726187	0.029461034
FAM111A-16028-ES	0.618522063	-0.780207495	0.435268751
IL18BP-17481-RI	0.284082041	-2.079952482	0.037529892
WIPF1-56026-AP	0.653048094	-0.766555506	0.443345838
HDDC3-32522-RI	0.751901382	-0.489270969	0.624649871
FXYD3-49036-AA	0.854548173	-0.254395183	0.799190272
ANKRD44-56670-AT	0.27388004	-2.192796597	0.028322037
ARFGAP1-60110-AA	41.32758923	2.663570174	0.007731628
PDE5A-70465-AP	0.443865176	-1.37900418	0.167893465
PDGFA-78504-ES	1.293479695	0.440368449	0.659670273
FAM86B1-82685-ES	0.497516209	-1.196590401	0.231466244
GSDMD-85421-AP	0.476196172	-1.278825955	0.200958352
CCDC30-2081-AP	0.388984488	-1.354005207	0.175734716
MRPL55-10081-RI	0.602006561	-0.834494169	0.404002572
CHTF8-37256-AP	0.206197982	-3.126289225	0.001770274
CHTF8-37257-AP	4.828298928	3.106870282	0.001890793
REPIN1-82244-ES	1.488176316	0.70199444	0.482682631
OXR1-84845-AP	3.18210765	2.067430988	0.038693561
CXorf40A-90314-AD	2.409982555	1.445687818	0.148264783
GLUL-9149-RI	0.606940622	-0.875842981	0.381115401
NR1H3-15692-AP	1.076448635	0.136687754	0.89127761
EHBP1L1-16875-AP	4.330489914	2.728983968	0.006352979
EHBP1L1-16876-AP	0.230920371	-2.728976096	0.006353131
TSPAN8-23400-AP	0.396918792	-1.607844446	0.107869251
PCYT2-44230-ES	13.01341082	3.747677598	0.000178479
SLC26A1-68436-AT	1.361968348	0.55413439	0.579486876
SLC26A1-68437-AT	0.734263199	-0.554062728	0.579535917
HMGA1-75774-AD	0.107005452	-3.512474201	0.000443955
IMPDH1-81681-ES	0.246684399	-2.187470571	0.028708189
TMPO-23850-ES	0.596944838	-0.887792922	0.374652151
BCAT2-50814-ES	0.095400785	-3.561185052	0.000369185
GSTT1-61370-ES	0.810534293	-0.305360282	0.760091769
CNTRL-87406-AP	0.25415485	-2.06613576	0.038815662
CNTRL-87408-AP	5.772894841	2.692971552	0.007081831
SLC50A1-91180-ES	1.189811041	0.294118318	0.768667494
APOL1-120210-ES	0.526758467	-0.992531914	0.32093812
SUN2-62257-AP	0.401721826	-1.648746142	0.099199653
SEC16A-88176-ES	5.869880001	2.861066436	0.004222186
ARHGEF6-90213-AP	1.357946455	0.530372985	0.595853352
IRAK1-90547-ES	0.949750194	-0.089903099	0.928364218
SMG1-34272-AP	0.452668082	-1.382629373	0.166778538
SMG1-34273-AP	2.284349672	1.450305482	0.146973351
COX7C-72714-RI	0.818435777	-0.331293964	0.74042245
MAP3K7-77020-ES	1.338262716	0.501063775	0.61632624
MTSS1-85119-ES	0.382664412	-1.479035087	0.139130937
PAK6-29958-AP	0.128005593	-2.778789371	0.005456189
TMUB2-41821-ES	0.393052856	-1.52279081	0.12781105
FAM50B-75200-RI	1.588217926	0.828248213	0.407529945
ZBTB25-27885-ES	1.359915846	0.489057	0.624801343
TLE2-46654-RI	0.497407203	-1.020368901	0.307553537
ZNF345-49425-AP	1.296593278	0.403426912	0.686634192
SH3YL1-52502-ES	0.592610714	-0.905720682	0.365083713
DAW1-57834-ES	0.245486569	-2.457235324	0.014001094
KRBOX1-64325-AT	0.812348018	-0.356013667	0.72183033
KRBOX1-64326-AT	1.212542759	0.329737719	0.741598151
IL20RB-66943-AP	0.260843354	-2.027620285	0.042599017
IL20RB-66944-AP	4.739303228	2.422561001	0.015411538
TEAD1-14433-AP	1.208227456	0.327824986	0.743043994
TEAD1-14434-AP	0.833497107	-0.285945722	0.774919694
ING4-19918-ES	0.787825065	-0.42812409	0.668560779
MOV10L1-62780-AT	0.518409211	-0.907606822	0.364085989
SCO2-62846-AP	1.616886301	0.81287752	0.416288284
NUDT6-70521-AP	0.386657713	-1.816577051	0.0692819
HHEX-12538-RI	0.73286086	-0.501472326	0.616038749
TCP11L1-14880-AD	1.322958288	0.379880278	0.704034288
ZNF789-80652-ES	3.571908075	2.061679574	0.039238252
RALGPS2-9094-ES	2.958203275	1.337459017	0.181072851
ATP2B4-9450-ES	0.47100663	-1.177522706	0.23898694
DCTN3-86187-AA	0.802061786	-0.383930788	0.701029746
SSPN-20847-AD	1.146142564	0.211514827	0.832485563
SPAG9-42494-ES	0.586604639	-0.861585238	0.388915797
ELMOD3-54211-AD	0.281399447	-1.690711654	0.090891887
R3HDM1-55444-ES	0.221002318	-2.303457997	0.021253088
ST3GAL6-65789-AP	0.464406043	-1.107033188	0.26827958
EXOC1-69335-ES	0.764587296	-0.417833977	0.676068507
SLC6A8-90462-AP	1.330511678	0.462039903	0.644052705
SLC6A8-90463-AP	0.804305219	-0.351504599	0.725209823
NUTM2E-12332-RI	2.903145638	1.893051884	0.05835097
SERPINA1-29130-ES	2.045839581	1.137360267	0.25538771
SV2C-72546-AT	0.640122697	-0.785202938	0.432334593
SV2C-72547-AT	1.562200504	0.785202938	0.432334593
SMARCD3-82359-AP	0.168183357	-3.401356464	0.000670523
MRPL43-12857-ES	2.111080816	1.252865025	0.210254832
MARK3-29447-ES	4.324916508	2.490202129	0.012767046
DYSF-53934-AP	1.468339076	0.611462262	0.540893594
DYSF-53935-AP	0.720949258	-0.519555917	0.60337313
MBNL1-67324-ES	2.641307163	1.659531238	0.097008791
STRA6-31688-AD	0.174746549	-2.567814611	0.010234187
IL17RE-63250-ES	0.536917357	-0.952739906	0.340721869
SLC12A8-66545-AP	2.017401525	1.070486924	0.284400192
PRKACB-3584-AP	0.172280896	-2.601703751	0.009276194
PLA2G10-34100-ES	0.207078419	-2.463192829	0.013770583
TCF4-45610-AP	0.334522261	-1.918980992	0.05498674
CYP4F12-48110-RI	0.732305411	-0.529614635	0.596379145
CCDC106-52131-AA	3.155469669	2.068607645	0.03858292
NEK10-63769-AT	0.750887772	-0.452331808	0.651029964
ZNF141-68344-AT	0.131013922	-3.479871429	0.000501654
ZNF141-68345-AT	7.632464348	3.479807206	0.000501775
WHSC1-68534-RI	0.890206766	-0.188352212	0.850600558
DENND3-85325-AP	0.484853918	-1.314859692	0.188557062
DENND3-85326-AP	2.061894731	1.311340447	0.189742769
TIMMDC1-66313-ES	1.098219349	0.1640024	0.869729254
ABLIM2-68755-ES	0.302086601	-1.91818412	0.055087669
ZNF821-37492-AP	0.779576617	-0.400652536	0.688675961
PIGT-59575-ES	0.54911083	-1.052568918	0.292538609
TMUB1-82345-AP	0.343654703	-1.959244953	0.050084107
DMBT1-13366-ES	1.054177206	0.081650778	0.934924421
MARK2-16540-ES	6.770447346	2.893950152	0.003804286
ZFP1-37584-AP	0.516128046	-1.081786247	0.279347519
ZFP1-37585-AP	2.685972153	1.694172052	0.090232594
FHL2-54821-AP	3.297269133	1.805047036	0.071067322
CTNND1-15942-ES	0.052324176	-3.287221158	0.001011813
ZNF300-74117-RI	0.589191705	-0.942827832	0.345768973
FAM185A-81137-AD	0.601007577	-0.822327311	0.410890637
RPS6KA1-1281-AP	0.200151264	-2.087919655	0.036805083
RPS24-12295-ES	0.331317225	-1.918068027	0.055102386
SYT8-13854-AP	0.430996402	-1.451469287	0.146649228
HOOK2-47866-ES	0.123189923	-2.927280937	0.003419399
TMUB1-82343-AP	2.939452	1.990678375	0.046516258
ADHFE1-84004-AA	0.435311965	-1.419675749	0.155702101
PARP3-65116-ES	5.676727386	2.685770924	0.007236268
PCGF3-68406-AA	0.768228419	-0.452889656	0.6506282
PARP11-19764-ES	0.364989969	-1.411969027	0.157959081
CD47-66013-ES	0.515281297	-1.108483054	0.267653254
TBC1D7-75384-AD	0.475304211	-1.272549369	0.203177995
HMGA1-75773-RI	1.094629214	0.15316642	0.878267038
SUCO-9011-ES	0.294700312	-2.094852389	0.036184116
GTF2IRD1-80080-AP	1.21667551	0.31471145	0.75298075
GTF2IRD1-80081-AP	0.821882317	-0.314770447	0.752935952
LYNX1-85364-AP	0.104660281	-3.091043765	0.001994542
IL32-33400-ES	0.954059243	-0.071545329	0.94296375
WIPF1-56028-AP	1.291799573	0.443297269	0.657550731
PLSCR1-67163-AA	1.327511081	0.520399258	0.602785327
SNTB1-85025-AP	0.530311426	-1.055946559	0.290992631
SNTB1-85026-AP	1.844066255	1.019759516	0.307842528
KLHDC4-37957-ES	1.58814665	0.711757933	0.476614686
ATL2-53248-ES	0.095899354	-3.623999911	0.000290082
HMGN1-60611-ES	0.665500812	-0.654049793	0.513079727
ZYX-82114-AP	1.673748096	0.811951629	0.416819388
ZYX-82115-AP	0.565062165	-0.901281671	0.367438576
TPD52-84267-AP	0.746456473	-0.481153073	0.63040771
OCRL-90046-ES	0.202195748	-2.553073494	0.010677696
DMBT1-13370-ES	1.756619183	0.90898684	0.363357073
RRP8-14159-ES	1.856416014	0.998441357	0.318065388
CTNND1-15999-ES	0.121877948	-3.12610424	0.001771388
LTBP3-16862-AP	2.902301148	1.737163801	0.082358262
SLC25A19-43434-ES	0.522140837	-1.060402588	0.288961485
WIZ-48093-ES	1.350781303	0.505159453	0.613446847
ALS2CL-64463-RI	0.836303013	-0.301067404	0.763363096
RBM5-64960-RI	0.911761435	-0.157821288	0.874597623
NUDT6-70523-AP	2.434395517	1.703414562	0.088490514
IMPDH1-81682-ES	0.299044066	-2.056979655	0.039688183
GPHN-28036-ES	0.428885763	-1.391888159	0.163956268
PLCB2-29970-AD	0.305871732	-1.76934736	0.076835925
ARHGAP24-69814-AP	0.641459878	-0.729676443	0.465587984
RGL1-9193-AP	3.644943984	1.958476792	0.050174092
RGL1-9194-AP	0.239509325	-2.134918677	0.032767653
KIAA1377-18434-AP	0.602521619	-0.787326663	0.431090665
KIAA1377-18435-AP	1.549061766	0.674094646	0.500251143
MOK-29396-ES	3.095312949	1.644484188	0.100076228
NUDT16L1-33786-RI	0.17665899	-2.609080533	0.009078587
TGIF1-44507-AD	0.266070781	-2.133185136	0.032909542
SPATA6L-85765-ES	0.921431878	-0.13222038	0.894809982
PDK1-55972-AP	0.429618964	-1.354233764	0.17566181
PDK1-55973-AP	2.423020417	1.369800684	0.170749128
FAM135A-76637-AA	1.250587031	0.413537622	0.679212765
VPS51-16759-ES	0.672569812	-0.692306948	0.488744587
RAB3GAP1-55433-ES	0.284717101	-2.017399262	0.043653864
ATP5G3-56093-RI	0.346762132	-1.6650411	0.095904556
ANKRD44-56671-AT	4.029888631	2.330907677	0.019758228
SLMAP-65389-AP	0.617898167	-0.691607392	0.489183918
SERINC5-72644-AT	0.253850336	-1.94654753	0.051589004
SERINC5-72645-AT	3.939329045	1.94654753	0.051589004
CCBL1-87786-ES	0.923569439	-0.126461003	0.899367016
FDPS-8058-ES	4.084808171	2.076675005	0.037831565
CD44-15128-ES	6.451875569	3.219133622	0.001285786
BCAT1-20754-AP	0.277180523	-1.850532279	0.06423687
[truncated: 8,355 more rows]
