# Supplementary material for: Identification of prognostic splicing factors and exploration of their potential regulatory mechanisms in pancreatic adenocarcinoma
Source: PeerJ. 2020 Feb 11;8:e8380. doi: 10.7717/peerj.8380 (PMC7020824; doi:10.7717/peerj.8380)
Supplement: File S4 [file peerj-08-8380-s004.csv]

gene	HR	z	pvalue
ACIN1	0.823884542	-1.082339807	0.279101564
AGGF1	0.890812379	-0.616212517	0.537754268
ALYREF	0.932647664	-0.349680742	0.726578308
AQR	1.567108309	1.986870536	0.046936746
ARGLU1	0.723888064	-2.694661697	0.007046013
BAG2	0.971385445	-0.232658295	0.816026756
BCAS1	1.12323916	1.924629872	0.05427568
BCAS2	1.2890741	1.129282265	0.25877878
BUB3	1.354205251	1.394903672	0.16304489
BUD13	1.177421535	0.540872096	0.588595745
BUD31	0.906982776	-0.444836046	0.656438243
C17orf85	0.66675945	-2.225270402	0.026063091
C19orf43	0.626671014	-2.405502924	0.016150223
C1QBP	0.703031239	-1.726749823	0.084212604
C9orf78	0.725826502	-1.491180644	0.135914074
CACTIN	0.650853755	-2.50609901	0.012207143
CCAR1	1.316515204	1.277241629	0.201516954
CCDC12	0.676096727	-2.17028997	0.029984886
CCDC130	0.660693806	-3.026746339	0.002472013
CCDC75	0.953807914	-0.230786841	0.817480405
CCDC94	0.576225488	-2.813045528	0.00490747
CD2BP2	0.827460201	-0.70882604	0.478432436
CDC40	0.955076404	-0.276822983	0.781916032
CDC5L	1.247704351	0.934500141	0.350045963
CDK10	0.731419397	-2.455423848	0.014071856
CDK11A	0.776029854	-1.550710231	0.120971142
CDK12	1.427966403	1.604006841	0.108712545
CELF1	1.061327525	0.271568438	0.78595387
CELF2	0.868321555	-1.46904258	0.141821241
CELF3	0.81168046	-3.267074072	0.001086652
CELF4	0.716055034	-2.868279795	0.004127104
CELF5	0.471959606	-2.834619942	0.004588023
CELF6	0.009432127	-2.291759214	0.021919541
CFAP20	0.766105603	-1.380184167	0.167529948
CHERP	0.76336325	-1.548025077	0.121616259
CIRBP	0.460019031	-4.392270583	1.12E-05
CLASRP	0.644528408	-3.130767633	0.001743501
CLK1	0.845423091	-1.282280593	0.199744233
CLK2	0.88080261	-0.812632902	0.416428561
CLK3	0.6750364	-2.246591058	0.024666174
CLK4	0.708587996	-2.215777673	0.026706732
CLNS1A	1.812929315	2.204824867	0.027466386
CPSF6	1.171848263	0.707316149	0.479370032
CRNKL1	0.955397629	-0.209251633	0.834251807
CSN3	0.326083209	-1.672557393	0.09441446
CTNNBL1	1.115241113	0.417997277	0.675949108
CWC15	1.553255451	1.440393464	0.149756112
CWC22	1.457072151	1.51890529	0.128786337
CWC25	0.749657326	-1.446132296	0.148140099
CWC27	1.022160538	0.108984024	0.913215162
CXorf56	0.772992783	-1.354868769	0.175459372
DDX1	1.464755793	1.395010572	0.163012652
DDX17	0.826704764	-1.124661277	0.260732597
DDX18	1.815952612	2.805667019	0.005021255
DDX19A	1.443207338	1.159479373	0.246260839
DDX19B	0.95035799	-0.182900729	0.854875911
DDX20	1.074719465	0.313724823	0.753730046
DDX21	1.658971396	3.141431203	0.001681243
DDX23	0.983525719	-0.076280973	0.939195563
DDX26B	0.815374584	-1.355815973	0.175157728
DDX27	1.094098218	0.370332733	0.711134587
DDX39A	0.987221547	-0.073786526	0.941180249
DDX39B	0.873137283	-1.2087565	0.226756408
DDX3X	1.314905811	1.505871562	0.132100148
DDX3Y	0.967455765	-0.733678819	0.46314451
DDX41	0.967316296	-0.140842279	0.887994542
DDX42	0.842844698	-0.82136445	0.411438707
DDX46	1.121436851	0.532340377	0.594490272
DDX5	0.761822345	-1.925042597	0.054224029
DDX50	1.144870082	0.489757133	0.624305768
DDX6	1.185407376	0.766042401	0.443651073
DGCR14	0.69801745	-1.537635485	0.124137766
DHX15	1.474276788	1.819554114	0.068826935
DHX16	0.884393426	-0.546488638	0.584730096
DHX30	0.610422541	-2.679338535	0.007376777
DHX34	0.750373789	-1.721704513	0.085123059
DHX35	0.857196097	-0.80551863	0.42052046
DHX36	1.414437795	1.632126725	0.102652793
DHX38	1.195303467	0.738298527	0.460333062
DHX40	0.740539087	-1.769160898	0.076867028
DHX57	0.85674799	-0.609918848	0.541915566
DHX8	1.362977813	1.148604053	0.250719285
DHX9	1.451278233	1.439629608	0.149972218
DNAJC6	0.741320107	-2.428126582	0.015177045
DNAJC8	0.993644666	-0.027865237	0.977769635
EEF1A1	1.281905437	0.978684817	0.327735736
EFTUD2	1.699931816	1.752377031	0.079708998
EIF2S2	1.851536521	2.344407607	0.019057332
EIF3A	1.359122062	1.608742892	0.107672573
EIF4A3	1.322680868	1.089093019	0.276112868
ELAVL1	0.895753966	-0.446241846	0.655422559
ELAVL2	0.648536604	-1.113715956	0.265401062
ELAVL3	0.382101577	-2.162042025	0.030614937
ELAVL4	0.726631281	-2.736218257	0.006214979
FAM32A	1.17407965	0.564220656	0.572603972
FAM50A	0.711551721	-1.975386932	0.048224255
FAM50B	0.869121296	-1.108771601	0.267528725
FAM58A	0.629757706	-2.292773642	0.02186104
FMR1	1.101003248	0.452573469	0.650855907
FRA10AC1	0.757269505	-1.302513181	0.192741015
FRG1	0.900359849	-0.36685981	0.713723592
FUBP1	1.507054826	1.905567705	0.056706315
FUBP3	0.913188679	-0.582769414	0.560048538
FUS	0.872470365	-0.649303253	0.516142383
GEMIN2	0.984545373	-0.063066335	0.949713682
GEMIN5	0.943939302	-0.303508462	0.7615024
GNB2L1	0.864580752	-0.514761776	0.606719499
GPATCH1	0.869043165	-0.678623466	0.49737647
GPATCH3	0.528213275	-2.9052656	0.003669416
GPATCH8	1.107349476	0.589265906	0.555682912
GPKOW	0.888416968	-0.478401113	0.632364742
GRSF1	0.760003472	-1.444941201	0.148474402
HNRNPA0	0.785657697	-1.274821573	0.202372403
HNRNPA1	1.286507551	0.891970913	0.372408523
HNRNPA2B1	1.185522867	0.689704609	0.490379967
HNRNPA3	1.34847864	1.063793213	0.287422387
HNRNPAB	1.358189006	1.310833449	0.189914039
HNRNPC	1.661924763	1.665149563	0.095882921
HNRNPCL1	3.808131785	0.862929085	0.388176458
HNRNPD	1.218629007	0.793197319	0.427662869
HNRNPDL	0.978681653	-0.109895968	0.91249188
HNRNPF	1.755617301	2.526029699	0.011535973
HNRNPH1	0.830004332	-1.264202155	0.206157478
HNRNPH2	1.068980439	0.287964067	0.773374245
HNRNPH3	0.967522017	-0.15707478	0.875185913
HNRNPK	1.495519238	1.421637549	0.155131498
HNRNPL	1.257194258	0.868406216	0.385171993
HNRNPLL	1.230390644	0.897811723	0.369285934
HNRNPM	0.688652017	-1.686319998	0.091734181
HNRNPR	1.581937127	1.795497769	0.072574428
HNRNPU	1.348473205	1.027416761	0.304224263
HNRNPUL1	1.0236546	0.105495	0.915983037
HNRNPUL2	1.244188581	0.813888232	0.415708983
HSPA1A	1.117158669	1.533410297	0.125174793
HSPA1B	1.106827661	1.204048744	0.228570739
HSPA5	1.183027454	0.976993302	0.328572468
HSPA8	1.069510788	0.380997971	0.703204754
HSPB1	1.221849324	1.656471781	0.097626315
HTATSF1	0.771546086	-1.632755878	0.10252035
IGF2BP3	1.342379495	3.290342434	0.001000655
IK	0.874160215	-0.60394049	0.545883208
ILF2	1.297175521	1.021176138	0.307170996
ILF3	0.840169081	-0.798195628	0.424756974
INTS1	0.658319759	-2.604955815	0.009188611
INTS3	0.808568348	-1.581733651	0.113710387
INTS4	1.536465002	1.562137504	0.1182556
INTS5	0.876857498	-0.518840708	0.603871828
INTS6	1.419284338	1.194537138	0.232267923
INTS7	1.300911869	1.105598007	0.268900553
ISY1	1.203851083	0.727261474	0.467065794
JUP	1.35740742	2.529423044	0.011425023
KHDRBS1	1.467046539	1.247898839	0.212068106
KHDRBS3	0.815101265	-1.295247101	0.195235001
KHSRP	0.795107374	-1.104073599	0.269561213
KIAA1429	1.468066366	1.702482367	0.088664981
KIAA1967	0.682538046	-1.816710987	0.069261379
KIN	0.912194256	-0.347526869	0.728195536
LENG1	0.561950585	-3.126256874	0.001770468
LOC649330	4.826448147	0.43337603	0.664741612
LSM1	1.316484431	1.174437865	0.240219686
LSM10	0.635818252	-2.142696003	0.032137517
LSM2	0.997751275	-0.010348754	0.991743036
LSM3	1.186994991	0.661818159	0.508087767
LSM4	1.008825106	0.047064203	0.962462057
LSM5	1.195112186	0.768710597	0.442065133
LSM6	1.086171116	0.314339933	0.753262872
LSM7	0.706554991	-2.647124424	0.008117948
LSM8	1.09174318	0.355002966	0.722587369
LSMD1	0.557055354	-3.661392348	0.000250848
LUC7L	0.69026788	-2.856048373	0.004289498
LUC7L2	0.897521498	-0.487397606	0.625976589
LUC7L3	0.718029777	-2.34165208	0.019198602
MAGOH	1.433735829	1.470175294	0.141514284
MATR3	0.91571674	-0.42771308	0.668860026
MATR3.1	1.031266806	0.084456898	0.932693171
MBNL1	1.344671788	1.79422481	0.072777294
MBNL2	1.261722005	1.539532779	0.123674282
MBNL3	1.32958761	1.941919248	0.052146877
MFAP1	1.119557923	0.477386886	0.633086651
MFSD11	0.898364777	-0.490709582	0.623631869
MOV10	0.99347443	-0.034681577	0.972333651
MSI1	0.645341004	-3.60049983	0.000317606
MSI2	0.818294472	-1.182910098	0.236844779
MYEF2	0.640531652	-3.639822307	0.000272826
NCBP1	0.918471937	-0.408566335	0.68285794
NCBP2	2.351876326	2.657323878	0.007876373
NELFE	0.946251816	-0.221704811	0.824543684
NKAP	0.599453978	-2.330129065	0.019799331
NONO	1.032447588	0.124067747	0.901261635
NOSIP	0.633778508	-2.26805001	0.023326159
NOVA1	0.586017116	-3.604217924	0.000313094
NOVA2	0.5406513	-3.709231711	0.000207889
NRIP2	0.604196333	-3.568386141	0.000359187
NSRP1	0.984688627	-0.073736098	0.941220375
NUDT21	1.64078177	2.173737037	0.02972489
NUMA1	0.973593696	-0.185456683	0.852870853
PABPC1	1.641916055	2.974812313	0.002931679
PAXBP1	0.82133393	-1.171785799	0.241283066
PCBP1	1.358783302	1.455536511	0.14552079
PCBP2	0.69359732	-1.739962799	0.08186555
PCBP3	0.672810278	-2.746285759	0.006027424
PCBP4	0.824431843	-1.342211651	0.17952738
PDCD7	0.969759806	-0.148399596	0.882027419
PHF5A	1.624193041	1.998600774	0.045651567
PLRG1	0.918597581	-0.367169481	0.713492602
PNN	0.884442274	-0.768893917	0.441956289
PPIE	0.840390413	-0.655580717	0.512093936
PPIG	1.310332468	1.272929452	0.203043077
PPIH	1.504776441	2.160649506	0.030722424
PPIL1	1.534753691	1.636271109	0.10178286
PPIL2	0.765629306	-1.336174259	0.181492323
PPIL3	0.860939886	-0.836628163	0.40280161
PPIL4	1.179221421	0.837875529	0.402100614
PPM1G	1.305236794	1.074073121	0.282789911
PPP1CA	1.597442842	2.060849083	0.03931744
PPP1R8	1.0304456	0.125910836	0.899802505
PPWD1	0.729965279	-1.920924273	0.054741255
PQBP1	0.630868998	-2.258162665	0.02393552
PRCC	0.864178999	-0.59589577	0.551244859
PRMT5	1.618141964	2.219142105	0.026477058
PRPF18	1.202172983	0.748485542	0.454167343
PRPF19	1.006447749	0.022998417	0.981651536
PRPF3	0.831867508	-1.030015613	0.303002677
PRPF31	0.720325315	-1.850206442	0.064283801
PRPF38A	1.331212373	1.063355077	0.287620957
PRPF38B	1.093086148	0.486344466	0.626722958
PRPF39	0.754792268	-1.848461923	0.064535548
PRPF4	1.205816707	0.733122409	0.463483773
PRPF40A	1.905213199	2.695828594	0.007021379
PRPF40B	0.726213344	-1.874312835	0.060887319
PRPF4B	1.144657856	0.675228799	0.499530412
PRPF6	0.622315307	-2.418181495	0.015598294
PRPF8	0.678869676	-2.435610216	0.014866695
PSEN1	1.543513297	2.097782408	0.035924371
PSIP1	0.77308937	-1.862697297	0.062504866
PTBP1	1.102087956	0.386943548	0.698798001
PTBP2	0.803888059	-1.273212454	0.202942662
PTBP3	1.75252169	2.938600147	0.003296981
PUF60	1.076199851	0.328757848	0.742338726
QKI	1.208582023	1.42793051	0.153311861
RALY	1.248090893	0.952707151	0.340738469
RALYL	0.773456536	-1.946172492	0.051634023
RAVER1	0.844675387	-1.515076516	0.129753028
RAVER2	0.853814548	-1.033759402	0.301248655
RBBP6	0.978423714	-0.099261924	0.92093031
RBFOX2	1.237010551	1.178971819	0.238409397
RBM10	0.528006472	-3.666171043	0.000246209
RBM14	0.600253208	-2.867458049	0.004137837
RBM15	1.488911648	1.47590183	0.139970248
RBM15B	0.947860878	-0.228688921	0.819110707
RBM17	0.897000303	-0.446932485	0.654923808
RBM22	0.809924521	-0.90939546	0.363141417
RBM23	0.661201545	-2.351589393	0.018693397
RBM25	0.990586263	-0.057609892	0.95405937
RBM26	0.7671734	-1.260905055	0.207343057
RBM27	1.228867503	0.909684889	0.362988716
RBM3	1.403340254	1.416002935	0.156774645
RBM39	0.817307563	-1.144709728	0.25232942
RBM4	1.19367231	0.672313234	0.501384307
RBM42	0.77725856	-1.607936804	0.10784902
RBM45	1.055632291	0.197279205	0.843609052
RBM47	1.249088149	1.520787117	0.128313269
RBM4B	0.624483816	-2.483651304	0.013004308
RBM5	0.601778412	-3.386033965	0.000709106
RBM7	1.79320797	2.334425517	0.019573452
RBM8A	1.225262779	0.814948941	0.415101537
RBMS1	1.380502461	2.316810469	0.020514059
RBMX	0.855048685	-0.611370893	0.540954067
RBMX2	0.711843231	-1.387901795	0.165166951
RBMXL1	1.777030443	2.790933486	0.005255627
RBMXL2	0.124840733	-1.266059371	0.205491827
RNF113A	0.577130841	-2.498013396	0.012489147
RNF20	0.740296314	-1.554491681	0.120067179
RNF213	1.282101597	1.597858032	0.110074576
RNF34	0.831369959	-0.968831902	0.332629066
RNF40	1.137319928	0.668756383	0.503650894
RNPC3	0.822290421	-1.187617025	0.234984327
RNPS1	0.952873774	-0.206709761	0.836236534
RNU1-1	0.941254311	-0.095075449	0.924254899
RNU2-1	NA	NA	NA
RNU4-1	1.013124463	0.141416907	0.887540599
RNU5A-1	0.999874356	-0.000770093	0.999385555
RNU6-1	0.58565112	-2.141128916	0.032263643
SAP18	0.875427073	-0.609387133	0.542267864
SAP30BP	0.689322756	-1.724860316	0.084552649
SART1	1.048553503	0.183180407	0.854656467
SDE2	1.240403952	1.26833193	0.204679439
SEC31B	0.603628149	-3.952736111	7.73E-05
SF1	0.700230823	-1.757480279	0.07883598
SF3A1	1.031065198	0.1424074	0.886758218
SF3A2	0.762526891	-1.90538473	0.056730079
SF3A3	0.938479119	-0.270436779	0.786824248
SF3B1	1.322687082	1.424474594	0.154309135
SF3B2	1.269348796	0.789741398	0.42967881
SF3B3	1.234411903	0.842230653	0.399658859
SF3B4	1.115910198	0.559584119	0.57576314
SF3B5	0.570111597	-2.47425235	0.013351535
SF3B6	1.619604154	2.006099777	0.044845604
SFPQ	0.796604019	-1.114605245	0.265019622
SKIV2L2	1.25612543	1.15760723	0.247024357
SLU7	0.84277965	-0.819675559	0.412401087
SMN1	0.897911011	-0.459000663	0.64623369
SMNDC1	1.707318719	1.994022776	0.046149566
SMU1	0.764229663	-1.297461129	0.194472571
SNIP1	1.028534127	0.121416425	0.903361208
SNRNP200	1.009237845	0.044477391	0.964523873
SNRNP25	0.643986408	-1.788105753	0.073758948
SNRNP27	1.106423543	0.452109824	0.651189867
SNRNP35	0.581049359	-2.686068206	0.007229833
SNRNP40	0.920129093	-0.354711748	0.722805549
SNRNP48	0.939335593	-0.299559851	0.764512913
SNRNP70	0.68646357	-2.868120548	0.004129182
SNRPA	0.938717273	-0.330966875	0.740669507
SNRPA1	1.299311571	1.421377384	0.155207078
SNRPB	1.118600297	0.615400874	0.538290014
SNRPB2	1.170161309	0.639236372	0.522669174
SNRPC	1.269342201	0.907387951	0.364201679
SNRPD1	1.138499826	0.690139744	0.490106312
SNRPD2	0.850859728	-0.850603973	0.394989382
SNRPD3	1.553163414	1.742065844	0.081496923
SNRPE	1.260566708	1.148371181	0.250815366
SNRPF	1.138423907	0.63976119	0.522327867
SNRPG	1.704134603	2.117555622	0.03421272
SNRPN	0.841599799	-1.791143375	0.07327029
SNU13	0.746055512	-1.40799005	0.159134016
SNURF	0.648475343	-2.019409721	0.043444652
SNW1	1.119873545	0.455307717	0.648887876
SPEN	1.2099483	1.057705745	0.290189615
SREK1	0.821773692	-1.26887645	0.204485133
SRPK1	1.515772938	2.916573585	0.003538992
SRPK2	0.958858164	-0.237821351	0.812019658
SRPK3	0.680537873	-2.609666527	0.009063052
SRRM1	1.215708679	0.9492586	0.342489104
SRRM2	0.991953161	-0.051905924	0.958603654
SRRT	0.656307764	-2.20908455	0.027168761
SRSF1	1.175681802	0.604686246	0.545387488
SRSF10	1.155403924	0.690117712	0.490120165
SRSF11	0.952184965	-0.326047394	0.744388498
SRSF12	0.563212548	-3.080288249	0.002068003
SRSF2	1.028835354	0.13542002	0.892279797
SRSF3	1.387228666	1.127634075	0.25947449
SRSF4	1.268064069	1.127644028	0.259470285
SRSF5	0.752211713	-2.011053368	0.04431982
SRSF6	0.649483569	-2.244042413	0.024829673
SRSF7	1.108949028	0.467049308	0.640464601
SRSF8	0.936936611	-0.283628216	0.776695311
SRSF9	1.11686031	0.49731793	0.61896487
SSB	1.734498101	2.131057572	0.0330844
SUGP1	0.553200242	-3.014155966	0.002576953
SYF2	1.314540215	1.002995583	0.315862992
SYNCRIP	1.692136482	2.31889727	0.020400607
TAF15	0.901867714	-0.4664691	0.64087976
TCERG1	1.145861526	0.72428116	0.468893141
TFIP11	1.176114072	0.644523862	0.519235789
THOC1	0.755752641	-1.403543026	0.160454971
THOC2	1.099387658	0.482997878	0.629097243
THOC3	1.240683258	1.150171846	0.2500731
THOC5	1.096810739	0.339925503	0.73391263
THOC6	1.111413773	0.497616803	0.618754158
THOC7	1.479542915	1.398699794	0.161903026
THRAP3	1.363801735	1.221654253	0.221838403
TIA1	0.880391329	-0.892254982	0.372256278
TIAL1	0.829224263	-0.811972155	0.416807609
TNPO1	1.043997083	0.255635555	0.798232261
TOE1	0.742442943	-1.497729148	0.134203635
TOP1MT	1.177761163	1.174523675	0.240185335
TOPORS	0.949017842	-0.296116436	0.767141163
TRA2A	0.74948804	-1.90884447	0.056282158
TRA2B	1.560997165	1.527272436	0.126693281
TRIM24	0.906265803	-0.482868278	0.629189267
TTC14	0.980885856	-0.117830138	0.906202249
TXNL4A	0.659861081	-1.922298781	0.054568173
U2AF1	0.618455429	-1.386022319	0.165740088
U2AF1L4	0.552808227	-3.861611695	0.000112641
U2AF2	0.82977721	-0.987123079	0.323582305
U2SURP	1.576480354	1.988620304	0.046743129
UBL5	0.751187276	-1.401869104	0.160954338
USP39	1.738458914	1.75293158	0.079613752
WBP11	1.021324037	0.120673251	0.903949847
WBP4	0.741248006	-1.639353071	0.101139749
WDR77	0.952615456	-0.224337581	0.822494636
WDR83	0.562836032	-3.107565354	0.001886353
WTAP	0.912383294	-0.400338248	0.688907401
XAB2	0.595998796	-2.993935209	0.002754044
YBX1	1.599510759	2.647733078	0.008103348
YBX3	1.518728849	3.272686543	0.001065305
ZC3H11A	1.06410057	0.321220274	0.748043469
ZC3H13	1.089466828	0.488165786	0.625432417
ZC3H18	0.962756511	-0.169526499	0.865382531
ZC3H4	0.782178121	-1.334529399	0.182030418
ZC3HAV1	1.120667638	0.526372546	0.598629387
ZCCHC10	0.936747247	-0.316313991	0.751764193
ZCCHC8	0.871500041	-0.757820334	0.448558548
ZCRB1	0.966396688	-0.155897926	0.87611348
ZFR	0.984466539	-0.08875082	0.929279944
ZMAT2	1.155536465	0.590856276	0.554616725
ZMAT5	0.754878175	-1.037778014	0.299373415
ZMYM3	0.803351936	-1.221995735	0.22170924
ZNF131	0.945470347	-0.240009264	0.810323074
ZNF207	1.409037772	1.356350093	0.174987804
ZNF326	0.810973127	-1.115604143	0.264591618
ZNF346	0.604824643	-2.756829649	0.005836475
ZNF830	0.779921446	-1.248344231	0.211905023
ZRSR2	0.790922061	-1.344516795	0.178781329
